# Supplementary material for: Wasl is crucial to maintain microglial core activities during glioblastoma initiation stages
Source: Glia. 2022 Feb 22;70(6):1027–51. doi: 10.1002/glia.24154 (PMC9306864; doi:10.1002/glia.24154)
Supplement: Supplementary file 6 — Table S1 [file GLIA-70-1027-s005.xlsx]

## Sheet: 3dpf_KEGG
pathway	pval	padj	ES	NES	nMoreExtreme	leadingEdge
dre03010 Ribosome	5.07163687080005e-06	0.000704957525041207	-0.42512764971313	-1.99517617710892	0	c(556272,553799,619204,554098,751681,767758,751746,406565,550391,336550,565937,394166,336719,415229,192297,336568,336662,572170,751640,415196,793878,393818,336641,327089,447945,445038,394027,558080,393710,394036,337007,335629,378961,336712,735250,100000341,326961,406686,322571,336812,337240,58101,394097,556556,192300,336764,767765,394121,336713,557397, 445028,393686,335539,641289,560828,436760,39…
dre01200 Carbon metabolism	4.02791344014017e-05	0.00279939984089742	-0.408997190783112	-1.9041406354444	7	c(550259,445505,553804,30643,751668,100000859,406428,569581,541329,321224,445494,317743,114551,393884,445500,406405,403086,100144628,436647,445129,550579,553283,792824,334897,415247,321664,445288,406496,368262,282672,116517,550494,327512,402874,402827,406283,246094,327165,567547,553401,436603,393455,560827,558487,386951,373092,406762,570678,405861,436850, 568448,79378,406791,406702,793834,406696,…
dre00190 Oxidative phosphorylation	0.000311786022785936	0.014446085722415	-0.35900983628466	-1.70219635817599	60	c(569770,100003139,415253,751638,447942,359840,393764,326962,325402,393884,406359,450017,406298,445500,100537318,436768,447914,321951,336957,554135,550531,554100,445129,553767,553660,100333064,81541,566723,554101,553384,100332034)
dre00900 Terpenoid backbone biosynthesis	0.000498323209740198	0.0173167315384719	-0.623009269540427	-2.01755392635954	110	c(553513,406468,30643,559054,436624,492781,394060)
dre00983 Drug metabolism - other enzymes	0.00128854422821865	0.0358215295444784	-0.443058308959046	-1.78941243219887	272	c(557834,58120,571365,445194,553169,563972,723997,560486,100144569,406736,30084,322660,561967,436842,568744)
dre00280 Valine, leucine and isoleucine degradation	0.00172763464283032	0.0400235358922357	-0.443828005503737	-1.77141478836952	367	c(553804,30643,337412,100000859,619269,569581,405863,100000026,394060,100005587,436647,336606,394190,442923,560273,100004018,445288,406325,406283,553401,394130,399481,431754,334197,405861,562292,100037342,777632,793834,445121)
dre01230 Biosynthesis of amino acids	0.00308293133383673	0.061218207914758	-0.38858294734637	-1.65824505958144	640	c(550259,337412,447864,431723,317743,114551,334195,403086,100144628,100149838,336473,550524,550579,553283,791612,334897,415247,321664,406496,327512,402874,323329,327165,378847,322614,560827,558487,386951)
dre00650 Butanoate metabolism	0.00387838182803452	0.0673868842620998	-0.572579927277494	-1.83069808887865	865	c(30643,100000859,378441,550403,566872,394060,394190,442923,560273,445288,553401,100329827)
dre03060 Protein export	0.00449193645902843	0.0693754630894391	-0.566398315879922	-1.81093374920727	1002	c(394071,445299,795154,405884,791986,406652,393963,436845,436772)
dre04744 Phototransduction	0.0069062347572789	0.084934858198078	-0.48344840073277	-1.71184833281429	1514	c(335650,140430,30459,564152,792319,140429,559332,570333,335656,566120)
dre03320 PPAR signaling pathway	0.00726272168468438	0.084934858198078	-0.384563735058621	-1.5978316252396	1522	c(394148,100000859,550134,436617,445281,565876,795106,101884800,541410,30354,393839,100331214,553512,58128,406473,394156,557037,171478,100002756,406283)
dre03420 Nucleotide excision repair	0.00733250574371897	0.084934858198078	-0.440042005914633	-1.66488275312417	1582	c(751713,553610,445284,259256,503748,450080,796456,323239,541325,65226,571834)
dre03030 DNA replication	0.0159619270298757	0.167881559540264	-0.429464221446147	-1.58636005895711	3467	c(436932,407653,553610,259256,503748,796456,566409,317740,65226,571834,556456,386707,550504,192320,559535,30440)
dre00630 Glyoxylate and dicarboxylate metabolism	0.0176851456707186	0.167881559540264	-0.437930592115587	-1.58461350024219	3853	c(553804,30643,569581,541329,406405,100144628,402985,336473,792824,393305,402827,436603,393455,570678,405861,568448,79378)
dre00620 Pyruvate metabolism	0.0181167150583019	0.167881559540264	-0.405498540527439	-1.5516898898692	3905	c(30643,571263,406428,436747,114551,100536873,406405,100000026,402985,100005587,553283,406473)
dre04080 Neuroactive ligand-receptor interaction	0.0214603037010665	0.173089222439442	0.267145737183166	1.32071908835893	6931	c(100333101,567181,30676,402851,30725,373879,100000959,100149482,100150246,561906,565237,100334689,560808,100003922,794365,557645,556582,100002627,556507,100537531,503565,794698,100537296,387296,561260,492350,170450,492486,570876,541315,794278,567131,387297,100007535,503864,100001828,794649,100137117,353151,100034516,100007926,100150578,798737,406588,561834,100334962, 30661,100001854,100148183,11…
dre00640 Propanoate metabolism	0.021815357502975	0.173089222439442	-0.453238557551779	-1.57907509037551	4802	c(553804,30643,100000859,569581,436747,436647,100037349,406283,553401,566019,30497,405861,436850,793834,556236,406299,399479)
dre00260 Glycine, serine and threonine metabolism	0.0235100467526719	0.173089222439442	-0.41279197849913	-1.53418589893598	5098	c(619269,394103,403338,541329,431723,796865,100144628,402985,100141496,550524,322228,558050,404730,266799,327512,327165,436603,334197,570678,79378)
dre00980 Metabolism of xenobiotics by cytochrome P450	0.0236596778874057	0.173089222439442	-0.45571014787768	-1.57375075554403	5217	c(100150054,571365,553169,563972,723997)
dre00020 Citrate cycle (TCA cycle)	0.0266815989760702	0.185437112883688	-0.431465028676275	-1.53890186627954	5836	c(406428,393884,445500,406405,445129,550579,553283,406473,415247,368262,386951,436850,568448,406702,406299,399479,322670,399662,393926)
dre00140 Steroid hormone biosynthesis	0.0334735976207802	0.221563336632783	-0.452413147074294	-1.53255389258962	7405	c(394148,100150054,565370,561372,768185)
dre04020 Calcium signaling pathway	0.0400547943455812	0.253073473365263	0.274741559249546	1.30343316259964	12543	c(100536162,415175,373879,568463,404036,393998,560875,100149482,100150246,402892,553489,563901,555612,560808,794365,368717,768182,568726,100148976,566351,100002627,494489,100537531,570683,555941,100537296,387296,794026,566845,492486,492467,794278,387297,100137117,564337,563953,794574,569382,100331840,100333270,30442,567289,100038775,641328,569499,556360,559315, 100003539,100333702,566671,557194,5…
dre00071 Fatty acid degradation	0.0427918108366342	0.258611378534441	-0.375792318037468	-1.4380153867651	9225	c(30643,100000859,436918,100000026,100005587,336606,394156,393860,445288,116517,406325,406283,553401,399481,431754,334197,100037342,793834,445121)
dre00010 Glycolysis / Gluconeogenesis	0.0508099689961735	0.276446538182343	-0.327219372968718	-1.36844277129228	10635	c(550259,445505,751668,406428,436747,321224,790919,317743,114551,100000026,100005587,406473,321664,406496,282672,116517,402874,445326,246094,327165,558487,399481,436646,30497,334197,406791,406702)
dre00380 Tryptophan metabolism	0.0510524021112977	0.276446538182343	-0.368799452626097	-1.4112563297635	11006	c(100150054,30643,100000859,30685,791592,100334830,557979,100000026,100005587,492518,558050,404730,393860)
dre04623 Cytosolic DNA-sensing pathway	0.0517094244082081	0.276446538182343	0.406096249674248	1.43359672694982	14602	c(557043,437024,394162,393201,553705,406463,393650,445170,393287,100004555,564854,563560,393257,692289)
dre00410 beta-Alanine metabolism	0.0677175691877083	0.348620078410794	-0.395985244482058	-1.40214897713638	14854	c(100000859,378441,100144569,550403,322660,100000026,100005587,436647,100037349,406283,553401,100329827,399481,334197,394009,405829,793834)
dre00982 Drug metabolism - cytochrome P450	0.0776163433216204	0.37277348597046	-0.417248160530054	-1.39861652215618	17206	c(571365,553169,563972,723997,406736,568744,558050,404730,116517,436833)
dre01212 Fatty acid metabolism	0.0785011315691249	0.37277348597046	-0.326324499152282	-1.32325894775142	16614	c(335732,30643,798606,100000859,334217,554145,393839,336606,317738,394156,445288,550550,406325,393105,406283)
dre04260 Cardiac muscle contraction	0.0851911519279189	0.37277348597046	-0.29953067502153	-1.28491930334927	17661	c(570210,569770,64273,415253,751638,447942,408256,326962,406359,678560,436768,415209,30324,100037383,100333064,566723,554101,114457,568759,100003220)
dre00051 Fructose and mannose metabolism	0.0852890458581928	0.37277348597046	-0.36147950100264	-1.34347754335986	18497	c(550259,445505,321224,556190,570613,553452,613246,321664,406496,282672,393983,436909,100330415,494077,393469,406791)
dre03040 Spliceosome	0.0869979224376731	0.37277348597046	-0.26257683657196	-1.23703774457615	17084	c(402966,446168,445404,393480,550244,494165,751729,393476,492481,100535720,373077,558042,492511,393889,445383,324121,394059,402896,572679,321872,562370,393565,321931,406775,394172,406691,393979,494133,436883,321852,793027,796388,393292,567461,321555,415167,570205,393669,100037380,797473,563948,406288,403072,447922,790924,431751,446117,393920,321114,557103, 568088,394053,323700,100145909,415157)
dre00500 Starch and sucrose metabolism	0.0917467278522504	0.37277348597046	-0.397864844554551	-1.36143514628043	20292	c(751668,561803,373082,321224,790919,493916,553722)
dre04621 NOD-like receptor signaling pathway	0.0946912470911958	0.37277348597046	0.275850715682776	1.24186990419144	28768	c(777696,101882558,436734,561595,557302,368481,437024,768182,494131,562317,114401,777653,406463,393650,796425,554561,796505,436615,560607,100149641,569298,65237,100002946,403147,567448,373107,373874,431715,393287,100004555,100333845,564854,266756,564295,393132,619391,564497,406411,563907,100150844,393386,563560,415185,65236,399480,393890,692289)
dre01040 Biosynthesis of unsaturated fatty acids	0.0955891326062491	0.37277348597046	-0.400818108431098	-1.35777520230997	21148	c(335732,798606,334217,554145,393839,447878,317738)
dre00120 Primary bile acid biosynthesis	0.096545651042709	0.37277348597046	-0.451256891636518	-1.38394721505247	21707	c(394148,553653,445281,565876,795106,393839)
dre00100 Steroid biosynthesis	0.100990686571923	0.379397444148577	-0.46633096924411	-1.38241112824142	22803	c(494102,414331,768185,406713,563369,406662,795400,378446)
dre00601 Glycosphingolipid biosynthesis - lacto and neolacto series	0.15699339186911	0.571024878113699	0.459364585057418	1.29324683473925	42929	c(100003996,562250,553210,798349,793362)
dre00670 One carbon pool by folate	0.1602156132837	0.571024878113699	-0.416222825617189	-1.27650221199982	36023	c(260441,100144628,556680,100526683,557552,378847,567547,100332843,140622,100004977)
dre00340 Histidine metabolism	0.164882130848002	0.572965404696808	-0.388711523971223	-1.25880384089286	36726	c(402826,100004331,100000026,100005587,445242,558050,556744,404730)
dre03430 Mismatch repair	0.179466968816198	0.608436796718329	-0.388600512470979	-1.24246446937199	40072	c(259256,503748,568323,796456,65226,571834,556456,550504)
dre00062 Fatty acid elongation	0.187406577834663	0.620226531405193	-0.339296643796232	-1.21016583884523	40997	c(335732,798606,334217,554145,447878,336606,317738,550550,437017,406325)
dre03050 Proteasome	0.230774626809832	0.729015263161342	-0.292922610701757	-1.14820467457158	49346	c(393922,30649,445285,326884,327330,799058,326687,30388,436820,550499,322269,554967,445030,406445,336786,550287,403011)
dre04622 RIG-I-like receptor signaling pathway	0.237209983166215	0.729015263161342	0.301526297890878	1.14947071010096	68060	c(406377,557302,437024,565759,562317,406463,393650,554561,393144,445373,65237,100002946,393287,555459,564854,266756,564295,563560,415185,65236,692289,557335,570965,445410,562867,553788,556823)
dre00531 Glycosaminoglycan degradation	0.242120639845729	0.729015263161342	0.393198621768253	1.18249192910713	66795	c(559228,565246,563020,562573,664772,563849,559959,100329505,560126,550460,327635)
dre00563 Glycosylphosphatidylinositol (GPI)-anchor biosynthesis	0.246474876089939	0.729015263161342	-0.370668743445179	-1.16998073293904	55148	c(323994,436838,767675,415239,563993,325316,556797,402942,321218)
dre03410 Base excision repair	0.248092216057965	0.729015263161342	-0.317072714585106	-1.14729985330046	54064	c(553610,553789,393115,796456,571834,791194,560788,556456,445480,386707,335495,192320,321622,795095,393253,558951)
dre00350 Tyrosine metabolism	0.254760681680951	0.729015263161342	-0.348291177089137	-1.15457454506568	56536	c(565370,561372,259189,394142,558050,404730,751093,116517)
dre00052 Galactose metabolism	0.256990992049682	0.729015263161342	-0.339039418474845	-1.14849929513569	56858	c(550259,751668,321224,790919)
dre03022 Basal transcription factors	0.273240319799342	0.75960808904217	-0.301852477351181	-1.12186728045165	59261	c(751713,450080,567899,323239,541325,324153,393256)
dre00532 Glycosaminoglycan biosynthesis - chondroitin sulfate / dermatan sulfate	0.288826741243841	0.77433062695676	-0.375777466366926	-1.13330693920557	65063	c(572324,560951,100331155,404232)
dre00760 Nicotinate and nicotinamide metabolism	0.307920107215425	0.77433062695676	0.352284056081312	1.11393257410064	85469	c(393906,550370,336257,791647,445071,798022,541321,321720)
dre00600 Sphingolipid metabolism	0.309499371596146	0.77433062695676	0.289396470916066	1.09385781019603	88652	c(780844,323020,797914,100003745,559124,450083,556193,100037312,557817,100000684,100331840,793046)
dre00534 Glycosaminoglycan biosynthesis - heparan sulfate / heparin	0.311362218121905	0.77433062695676	-0.341590092938178	-1.10620574509481	69354	c(558373,572324,560951,493783,100329944,571246,793524)
dre05168 Herpes simplex infection	0.312717320372841	0.77433062695676	0.231174243267351	1.06681745506346	96320	c(100148503,30762,30307,406596,566604,557302,368481,751719,768248,437024,641491,565338,557363,565759,562317,571753,777653,406463,393650,334597,554561,556399)
dre04330 Notch signaling pathway	0.319943575878688	0.77433062695676	-0.268813214968433	-1.07721091325049	68043	c(359836,323630,140423,566455,100149082,568626,100534909,30221,321852,555517,560032,140421,414848,30718,563920,692064,565612,570481,393500,678649,58026)
dre03440 Homologous recombination	0.320390446559465	0.77433062695676	-0.296016208005107	-1.08636116078673	69715	c(445296,796456,65226,560212,571834,556456,794038,550504,322269,406839,550474,450081,793414)
dre00270 Cysteine and methionine metabolism	0.323101988226562	0.77433062695676	-0.276270433228254	-1.07780712854474	69211	c(337412,619269,436747,791592,334195,796025,406405,550524,322228,393526,791612,317744,323329,378847,394240,387530,30497,337599,394009)
dre04142 Lysosome	0.370695750431168	0.860385016582861	0.232625247888947	1.03959071519814	112196	c(393398,569719,406486,565246,100329879,550529,100006090,561117,450083,406689,431731,405845,798347,564790,569298,100000165,492643,321724,553423,192336,563849,559959,406625,100329505,436641,406385,565645,553594,799153,100000085,324818,560126,562166,553330,114367,563328,100000399,336746,550460,393128,321461,565588,321818,406801,767760,550475,192340,327635,368704, 266798,335008,100330411,560778,6522…
dre04115 p53 signaling pathway	0.378593755367018	0.860385016582861	0.258815030731943	1.04252986761083	110219	c(403079,368909,566604,557302,768248,114401,321875,266794,100151416,100330864,777730,393356,559425,431763,492763,368221,368316,436933)
dre04136 Autophagy - other	0.380389940145965	0.860385016582861	-0.295163454716518	-1.04514787327526	83444	c(393362,448859,567680,792689,554140,393405,100333016,393885,793200,550552,101883461,406582)
dre04340 Hedgehog signaling pathway	0.386774205663637	0.860385016582861	-0.259361117877595	-1.03516703326319	82385	c(368421,796867,550267,558147,406825,321378,569403,561724,100001615,799608,777760,560194,30181,334373,100006858)
dre04910 Insulin signaling pathway	0.392017198508081	0.860385016582861	-0.212601160344996	-1.02301212746003	75674	c(445505,563181,751668,393807,393732,373082,569698,321224,790919,327510,493916,100003691,572001,30716,245698,553418,100000252,570761,100149794,406473,794462,555737,335232,768121,561737,567895,561670,282672,560194,100002756,557176,58100,560151,336121,406728,492364,562011)
dre04672 Intestinal immune network for IgA production	0.399460567168851	0.860385016582861	0.357987994322027	1.04404376616719	109744	c(30762,561268,30763,493784,654826,563884,795766,553366)
dre04146 Peroxisome	0.402338317107093	0.860385016582861	-0.237871763554348	-1.02309141566953	83312	c(100000859,553653,335799,560486,100329471,393539,436918,449545,393839,541344,394190,30553,565385,100037349,541405,556228,563199,447868,393197,393105,402827,553204,436833,436603,393455,386951,100093708,431754,550521,79378,324778,436840)
dre00230 Purine metabolism	0.415651956658952	0.869404440470244	0.22543392762557	1.01725968462812	126437	c(407989,555599,393906,100536162,561338,504040,368909,447905,557191,368410,568726,791647,100148976,550420,436919,100330864,799942,550586,100330772,562357,798022,100333350,335716,559295,569499,554700,100005551,559488,100333702,406259,394077,406590,557708,321720,393641,58141,559298,564389,571825)
dre00250 Alanine, aspartate and glutamate metabolism	0.419065449723067	0.869404440470244	-0.281638593303462	-1.01908458822647	91323	c(447864,619269,378441,550403,572027,403086,336473,565385,550502)
dre03460 Fanconi anemia pathway	0.428586026075123	0.872006661799476	-0.26323163602218	-1.0124159776399	92274	c(692250,100001845,100538153,559470,65226,560212,565685,562749,794038,406839,100001425,402936,450081,793414,569270,570043,550532,100332714,563218,406255)
dre00830 Retinol metabolism	0.436203939878662	0.872006661799476	0.320625401110715	1.01382697347754	121077	c(325875,100037326,325922,677660,553969)
dre01210 2-Oxocarboxylic acid metabolism	0.450212811378404	0.872006661799476	-0.325941451329872	-0.999620775213512	101228	c(337412,557979,403086,550579,415247)
dre00030 Pentose phosphate pathway	0.452058969355404	0.872006661799476	-0.284012440992216	-0.997866687365756	99381	c(550259,445505,445494,334897,321664,406496,282672,246094,560827,406762,570678)
dre00860 Porphyrin and chlorophyll metabolism	0.45584442140533	0.872006661799476	0.306284600415966	0.998899110698947	127067	c(64607,338290,30617,556389,394129,664750,550338,394181,406731,84702,58215,571441,791518)
dre00515 Mannose type O-glycan biosynthesis	0.457960333175265	0.872006661799476	0.32782601336114	0.999283550523721	126511	c(569769,571426,798716,101669768,563878)
dre04130 SNARE interactions in vesicular transport	0.476920102914847	0.895836409529239	-0.266332575424531	-0.98378244089802	103618	c(571872,393515,550577,100536636,445167,393708,415135)
dre00512 Mucin type O-glycan biosynthesis	0.511144749629404	0.947321602646495	-0.299698434823033	-0.958219675075248	114132	c(564336,324510,724080,100535692,557675,799387)
dre04920 Adipocytokine signaling pathway	0.521841127580528	0.954419957022281	-0.229184971734879	-0.964189018492691	108997	c(569698,436617,790919,557526,333979,572001,553418,790944,353221,570761,100149794,406473,794462,335232)
dre00240 Pyrimidine metabolism	0.534108454184572	0.955630114507477	0.250215934576206	0.953866677658658	153247	c(393906,563597,368909,558466,404623,791647,567734,100330864,570478,798022,335716,100005551,557708,321720)
dre00514 Other types of O-glycan biosynthesis	0.53625287001139	0.955630114507477	0.292688786402456	0.945104690106081	149243	c(569769,564156,563878,567541,558068,799443,445376)
dre04012 ErbB signaling pathway	0.593114156682569	0.999677357558403	-0.210888313451388	-0.936667704676718	121088	c(436815,570636,563181,569698,405898,30716,386966,100000252,100149794,561737,567895,569836,561670,560194,335916,557176,373103,550436,58100,406728,492364,562011,142986,403146,562720,378972,393972,445474,445289)
dre00730 Thiamine metabolism	0.601687322408768	0.999677357558403	0.318405233303292	0.896404671863033	164531	c(504040,100048920,541539,574009,406590)
dre04620 Toll-like receptor signaling pathway	0.60381003561067	0.999677357558403	0.222757294879547	0.925368847407653	177527	c(403127,557302,368481,437024,562317,777653,406463,393650,554561,569226,445373,65237,100002946,403147,403136,65239,393287,564854,266756,792699,393132,619391,563560,415185,65236,399480,692289,403138,404211,550475,445410,403148,553788)
dre00040 Pentose and glucuronate interconversions	0.608691792071736	0.999677357558403	-0.295643109757033	-0.891629801689062	137119	c(570613,553452,393350,334897,555748,445326,751596,569254)
dre00511 Other glycan degradation	0.628660167745999	0.999677357558403	0.289481712510136	0.882401950116588	173667	c(780844,100000684,793046,550460,393128,565372,541364)
dre04530 Tight junction	0.642452150321117	0.999677357558403	-0.188880784756369	-0.933445965334084	121240	c(100150331,81582,793143,431777,792828,80959,569698,406250,100002040,335865,795670,751760,386966,81581,100005496,559784,100008376,554861,570761,323696,497638,327272,100001136,100124652,555737,335232,405887,405816,436897,321552,554168,436718,793952,335916,368473,570216,474323,558752,322221,100141341,406493,117507,564081,562838,558810,100331226,393664)
dre04933 AGE-RAGE signaling pathway in diabetic complications	0.649506160880994	0.999677357558403	0.208362035131022	0.911725006853622	194454	c(403049,571865,30307,566604,560446,368481,561971,560317,30767,402862,554268,777730,58032,550286,393228,555604,65237,100002946,30298,100332055,553656,266756,794575,108180329,100006675,792699,563884,100150844,393386,415185,336839,65236,399480,100007048,767645,404211,792928,30498,58054,369195,369194,373867,793158)
dre04540 Gap junction	0.664582651501604	0.999677357558403	0.211425832638191	0.900594853810597	196970	c(796490,558552,393998,100150246,557191,560808,568726,100148976,100535718,550420,406811,406308,563953,550286,378718,393228,569499,100333702,403045,557194,553656,373080,571825,100006675,406303,641421,558321,554127,386856,399480,368461)
dre04060 Cytokine-cytokine receptor interaction	0.665652234057269	0.999677357558403	0.202311521757335	0.90867489515409	202103	c(641390,553961,553960,30612,560446,768248,570404,561268,100144562,777653,553964,100134971,64274,678622,497643,30125,445373,570520,100034523,100134935,563152,794493,100002946,100534674,394026,100006778,564338,796604,564874,654826,100334210,503761,791973,30268,557567,30615,100002479,563884,797527,30183,619391,373093,553366,100150203,100174902,110438942,100329124, 567542,792928,100134973,554167,445…
dre03013 RNA transport	0.665698923061796	0.999677357558403	-0.191472822918572	-0.92033668690915	128634	c(541421,335750,436798,393732,324490,445306,553214,30622,553787,445109,373077,406438,777756,406491,322256,559225,557270,393973,558020,393273,393180,492482,570945,368664,393635,406760,406263,100000842,259191,558883,321564,324754,393125,30572,563392,327220,322599)
dre00592 alpha-Linolenic acid metabolism	0.682180719763321	0.999677357558403	0.298196309582173	0.83951058928469	186542	c(798864,559087,565386)
dre00561 Glycerolipid metabolism	0.695830533816585	0.999677357558403	-0.21555606253211	-0.87720627544368	147060	c(406554,794598,567414,101884800,30354,100331214,100000026,100005587,406734,553452,110438373,436610,100137124,334270,445326,100142647,692278,399481,431758,334197,570678)
dre04350 TGF-beta signaling pathway	0.697943709160732	0.999677357558403	-0.201594241040109	-0.891200565745856	142487	c(100329520,30164,414273,447846,266983,30584,30628,100004116,664761,326282,402837,321364,100329171,30742,406741,799352,436718,30145,100005449)
dre00330 Arginine and proline metabolism	0.708522393323146	0.999677357558403	-0.216575655790124	-0.867880174674075	150684	c(100003675,556522,327506,796865,30095,100000026,100149838,114426,100005587,558050,404730,266799,794752,562854,322614,399481,334197,557186,394009,321892)
dre03008 Ribosome biogenesis in eukaryotes	0.713302047945337	0.999677357558403	-0.206959067332372	-0.875809948467664	148654	c(541421,442932,436798,564551,492761,553787,30488,553498,100332622,445388)
dre00790 Folate biosynthesis	0.720760018540543	0.999677357558403	0.256856624110047	0.829401095665562	200593	c(407712,406624,555470,541539,563255,574009)
dre00565 Ether lipid metabolism	0.725631628335192	0.999677357558403	0.237536660430262	0.83854943057606	204921	c(572492,553683,559124,798864,394246,559087)
dre00510 N-Glycan biosynthesis	0.736277133928446	0.999677357558403	0.225417977254618	0.840564085471662	210159	c(492796,100333987,797512,450072,557181,407614,445376,562592,560219,558524,436733,566539,445327,563038,100331575,751635,393649,100334730,100148828,325561,556544,323918,474331,556237)
dre04010 MAPK signaling pathway	0.745747953793464	0.999677357558403	0.180112967178629	0.903364616715519	244092	c(403049,571865,797409,796490,553179,555974,393998,560875,566708,566604,560446,798846,768248,553597,245702,566869,406523,114436,566351,100535718,798864,570683,555941,324125,404626,559087,404231,100526652,554561,569226,64274,406308,100151551,564337,58118,794574,334167,561262,550286,555650,393228,30538,692065,65237,30546,100148645,431763,30704,403045,564338, 557926,65239,553656,30431,393287,405791,…
)"
dre00970 Aminoacyl-tRNA biosynthesis	0.747446293662375	0.999677357558403	-0.223126831288922	-0.834410145024802	161857	c(100126021,566565,692329,447847,556680,562037,393745)
dre04270 Vascular smooth muscle contraction	0.780674872032733	0.999677357558403	0.19262882996246	0.856385411630544	235634	c(393998,557191,568726,100148976,798864,570683,571753,550420,566845,492486,559087,334597,567131,563953,445393,101885585,100148183,321442,58032,569499,100333702,100332055,405791,571825,794575,558685,403063,100006675,560100,565386,406411,100150844,327301,403310)
dre00480 Glutathione metabolism	0.78420509936258	0.999677357558403	-0.208515140482655	-0.824943841388291	167317	c(571365,553169,563972,723997)
dre04514 Cell adhesion molecules (CAMs)	0.785975040899934	0.999677357558403	0.198310124769163	0.841378577800115	232525	c(30762,566220,100333180,30726,100332904,561971,563016,81592,494075,100537676,405757,557209,30763,566572,30447,692273,116993,569217)
dre02010 ABC transporters	0.787153799987926	0.999677357558403	0.230234586467888	0.796146720921438	221656	c(566555,100004801,100006090,767748,798527,368620,323301,564842,553281,548340,566367,797269,735312,556979,100002010)
dre00220 Arginine biosynthesis	0.795020988170304	0.999677357558403	0.257949941873053	0.764181731712154	218753	c(404036,564147,557716,100148522)
dre04210 Apoptosis	0.819877497400324	0.999677357558403	0.184729483844148	0.845750266092869	251512	c(100148503,393398,373130,553353,566604,557302,373110,768248,552927,541374,562317,114401,406463,550286,393228,195816,569298,560917,567021,30546,559425,431763,492763,558045,553656,373107,393287,373080,436641,373118,799791,58122,324818,564295,406303,795766,373125,373093,563560,406304,336746,65236,399480,100007048,767645,565588,404211,550475,100000986,368704
)"
dre04218 Cellular senescence	0.835363191094229	0.999677357558403	-0.175458712704278	-0.860088092264893	158784	c(565106,563181,557850,550554,100037341,280653,572042,568846,415155,406715,394072,406825,563053,30716,415165,797132,336998,100000252,333941,445390,562552,550505,100149794,100002318,768121,561772,561737,101885420,406741,497646,327067,334582,799608,30681,322126,557176,777755,80973,449660,560151,100136840,334373,393176,336121,402991,406728,321726)
dre03020 RNA polymerase	0.874097685722577	0.999677357558403	-0.211331560964848	-0.729813029812096	192776	c(436588,325603,436826,336518,553733,436817,541428)
dre04217 Necroptosis	0.890479880159099	0.999677357558403	-0.171724478070755	-0.823585137533541	172387	c(436815,100003387,100004321,565106,767670,569698,100149436,280653,335519,568830,557526,415155,493916,563053,336473,569532,393535,560788,550505,403132,558613)
dre04810 Regulation of actin cytoskeleton	0.902668595797492	0.999677357558403	0.170862782724652	0.819553379375749	285115	c(336623,556873,559145,100001221,796490,552980,794365,570868,100535718,794698,571753,566845,334597,404231,568309,794278,336504,556029,100536533,561589,445393,550286,393228,30538,692065,560360,561894,403045,563556,795135,553656,557797,100536705,556104,493181,558288,449831,407685,558685,403063,792699,100004742,101885659,405864,394235,559017,100536197,406411, 571256,386762,327301,100151255,336839,38…
dre04370 VEGF signaling pathway	0.916309402182735	0.999677357558403	-0.179921047611977	-0.749905280274761	191931	c(563181,550554,437027,558154,30716,100000252,565130,562552,100149794,100002318,368243,561737,30681,557176,58100,406728,562011,562838,142986,403146,246227,378972)
dre00310 Lysine degradation	0.916862959132866	0.999677357558403	-0.178939474814696	-0.752804493615593	191506	c(30643,100000859,557979,556077,100000026,100005587,564575,559560,100005761,393860,368262,555271,556535,100003546,565862,402830,100003615,553401,399481,100036767,334197)
dre04140 Autophagy - animal	0.91843498937205	0.999677357558403	-0.168186436671596	-0.804016203195518	178450	c(563181,563140,393362,394044,569698,336116,448859,100000325,100170793,393838,572001,30716,568155,100000252,567680,100149794,794462,561737,792689,554140,557176,321564,449660,58100,321622,323929,406728,562194,393405,795095,100333016,403146,562720,393885,793200,378972,550552,445289,101883461,570772,567611,406582)
dre04916 Melanogenesis	0.919832708335428	0.999677357558403	0.176370535874644	0.764634946575194	274478	c(553179,30369,393998,30523,553700,568726,100148976,100333145,565714,353151,100332722,30207,568191,563953,58032,550286,393228,30442,30283,569499,100333702)
dre00520 Amino sugar and nucleotide sugar metabolism	0.923813014942047	0.999677357558403	0.188126739932232	0.711079520528337	264616	c(246095,324560,569945,791728,406819,101886093,393264,406339,563347,100007686,334420,368229,553795,550460,337333,393461,116991)
dre00053 Ascorbate and aldarate metabolism	0.938927789934354	0.999677357558403	0.215593115203866	0.618237545914272	257453	c(393462,116991,406731)
dre00562 Inositol phosphate metabolism	0.94009840098401	0.999677357558403	0.176130745654064	0.723006436720847	275147	c(100037338,368717,566188,404620,570007,100317089,393365,100006223,560360,541517,548346,325179,641571,561891,337236,555899,559103,449831,569568,571356,794088,100334231,100148744,406290,792527,327346,560881,368415,791142)
dre04216 Ferroptosis	0.94014467568064	0.999677357558403	0.188633233055209	0.674502476202198	266169	c(333974,100151597,322425,393268,436827,431716,555566,393386,447860,796322,406466,58153,84702,393622,791518,58108,394104,30590)
dre03015 mRNA surveillance pathway	0.942267537203215	0.999677357558403	0.174236720095649	0.728706651420304	277526	c(100002680,565849,751719,406751,571753,562282,334597,100334020,393917,327625,403025,327069,324267,566032,406610,393856,393593,553261)
dre04120 Ubiquitin mediated proteolysis	0.942630962188938	0.999677357558403	-0.164579578867364	-0.781281366923377	184207	c(100537290,791202,557513,324237,562982,321832,30622,100331775,565498,562014,406825,565383,103909792,100003679,406353,80955,334133,564377,100318335,494046,564991,406776,100330952,558402)
dre00564 Glycerophospholipid metabolism	0.942993485066418	0.999677357558403	0.173381582122657	0.731345097663946	278630	c(572492,393509,767778,553770,404620,553683,559124,798864,406615,436958,559087,492483)
dre04114 Oocyte meiosis	0.953705603240045	0.999677357558403	0.167105326069714	0.74485824499867	288226	c(79079,393998,324475,245702,100307076,568726,100148976,559665,571753,562282,334597,564337,30702,794574,678633,569499,100333702,797354,557926,368316,100333151,571825,100009657,550434,560560,323055,406610,322854,550258,327301,768140,399480,798222,338219,445208,565241)
dre03018 RNA degradation	0.956566471380425	0.999677357558403	0.171394942504317	0.701864929099519	279854	c(393712,100037372,57924,327627,324574,791461,447836,394064,568678,100126012,327625,569055)
dre04141 Protein processing in endoplasmic reticulum	0.956788105657194	0.999677357558403	-0.159788891653585	-0.785419082222025	181473	c(406549,100004321,565106,101882461,100006207,436911,569698,445284,557526,324855,321832,492805,791986,563053,394164,405841,100005496,334133,550505,553288,550581,386768,554093,327268,406310,436772,402801,266797,321564,550411,100002072,561686,559776,326701,556580,100000526,100000479,567029,378851,373100,30248,553407,393716,334633,562720,406774,558071,565825, 570772,322160,323883,335538,100037384)
dre04914 Progesterone-mediated oocyte maturation	0.968599712327608	0.999677357558403	0.165296302586026	0.697240382042108	286196	c(79079,393998,245702,100307076,568726,100148976,561788,30702,393228,569499,65237,100333702,368316,100333151,57925,571825,266756,100009657,550434,403063,322854,550258,768140,415185,65236,399480,338219)
dre04510 Focal adhesion	0.970372157872158	0.999677357558403	-0.155460860569666	-0.777434969320723	180954	c(30592,415240,100037387,100048921,569698,560564,437027,286830,405898,574422,321243,558154,563053,30716,386966,100000252,565130,442922,563023,550505,541475,492576,323561,553699,100149794,561737,567895,569755,30265,561670,799608,436718,560194,100004299,335916,557176,373103,403026,58100,570216,100331333,406728,572187,562011,322221,323695,406493,562838,335269, 386787,142986,403146,286832,562720,3789…
dre04261 Adrenergic signaling in cardiomyocytes	0.973992387541007	0.999677357558403	0.159281553728689	0.735727069150678	300163	c(64609,797409,415175,568463,393998,565849,553700,568726,100148976,101886666,570683,571753,562282,777612,492486,334597,563953,566069,569499,65237,100148645,100333702,794522,795135,557194,795688,555548,405791,571825,266756,794575,562422,566032,406610,100003329,406853,791169,565910,327301,555432,415185,64272,403310,399480,798222,445208)
dre04912 GnRH signaling pathway	0.975664689632486	0.999677357558403	0.161161713357899	0.695261539008601	290670	c(572492,393998,568726,100148976,798864,570683,559087,406308,563953,550286,393228,569499,65237,100333702,65239,553656,405791,571825,266756,100006675,566945,565386,100150844,558321,415185,336839,403310,100270671,65236,399480,798222,445208)
dre04310 Wnt signaling pathway	0.977358215710859	0.999677357558403	-0.154674820882329	-0.748080561622531	187858	c(100006754,30412,436815,30719,323630,550554,569698,437027,100149082,118437,30364,791595,406825,30488,245946,565921,80955,403076,393533,561772,30502,30265,799608,436718,560194,335916,30221,568518,570116,550436,568282,334373,100006858,30197,560032,561831,368250,568214,558502,447800,562838,791563,393716,565612,561183,562720,30701,564241,678649,58117)
dre04145 Phagosome	0.979290828795609	0.999677357558403	0.158163044120733	0.709426246579915	296919	c(30762,558552,393398,252849,406486,563429,393935,561117,449655,406811,100536533,30763,100538038,548346,321724,563556,100286774,192336,415141,373080,557797,436641,359839,792699,405864,406303,641421,393386,563328,100151255,554127,325317)
dre00590 Arachidonic acid metabolism	0.980487701755684	0.999677357558403	0.167134604029592	0.604561730008228	278282	c(100333757,494099,798864,559087,544666,569014,352926,565386,373866,393387)
dre04137 Mitophagy - animal	0.98108594894455	0.999677357558403	-0.157357824635051	-0.669705302713562	204266	c(751649,569698,336116,557574,100170793,30488,393620,568155)
dre05132 Salmonella infection	0.986091490322299	0.999677357558403	-0.153126779178177	-0.665181254074792	203123	c(100048921,569698,393550,415190,324681,561612,570238,562552,563023,403132,100002318,561525,556103,30681,335916)
dre04068 FoxO signaling pathway	0.988375618136122	0.999677357558403	0.152678189541834	0.699009257994382	303202	c(100150246,560446,30658,245702,403037,334202,560317,266794,100151416,30767,402862,406308,559050,565109,550286,393228,65237,117508,431763,378727,403045,553656,393287,550537,402857,368316,553319,245700,266756,403063,559281,563884,394088,324140,563560,406304,415185,794088,65236,399480,568316,30068,405892,404211,792928,100134973,570965,369195,368415,369194, 678619,30637,553758,555576)
dre04150 mTOR signaling pathway	0.990306298038316	0.999677357558403	-0.148121448604384	-0.719324873177109	189914	c(30412,563181,323630,393732,359840,100149082,553214,100000325,30364,100170793,791595,30716,100000252,565921,100149794,393533,561737,797250,792689,561670,678628,436718,570077,555584,560194,557176,568518,445155,100333504)
dre04110 Cell cycle	0.991216885524879	0.999677357558403	-0.14771601888955	-0.694006996650394	195125	c(406479,568846,492768,406715,566409,402825,541325,327060,562014,799015,415165,336998,406353,555797,100318335,494046,393148,558402,101885420,406741,497646,338204,799608,560194,564967,80973)
dre04520 Adherens junction	0.995362118079251	0.999677357558403	0.145531786617143	0.608654598426644	293164	c(100001221,552980,560446,30523,245702,560317,553542,556379,245700,335573,30428,792699,793240,406411,571256,336839,563632,399480,405892,335158,792928,140819,555437,553788,793158,394034)
dre04371 Apelin signaling pathway	0.99655923016058	0.999677357558403	0.14350851408571	0.649070610806133	303534	c(568463,404036,393998,553489,436670,568726,100148976,101886666,560317,566845,100320028,563953,550286,100331840,393228,569499,548346,117508,100333702,337838,795135,100332055,557893,553656,553319,571825,794575,558685,562813)
dre04144 Endocytosis	0.998365039085784	0.999677357558403	-0.138892924731457	-0.72668717787431	175862	c(415240,394091,436828,796867,553764,393150,767670,792828,564152,80959,100005008,557199,393550,415190,352940,492695,569240,387529,565383,570918,103909792,321378,566120,569532,436688,393535,641490,558613,100124652,555737,796345,403031,799278,562949,569403)
dre04512 ECM-receptor interaction	0.998374185798461	0.999677357558403	0.13570803466245	0.536815099919341	289229	c(252849,563429,570868,554268,100536533,100006427,100322009,30037,563556)
dre04070 Phosphatidylinositol signaling system	0.999677357558403	0.999677357558403	0.126519945689	0.544794596563109	297446	c(100037338,368717,566188,404620,570007,100317089,393365,560360,541517,548346,325179,641571,337236,724010,555899,559103,449831,100006675,100002015,100150463,569568,571356,794088,100148744,406290,404211,792527,327346,564478,560881,368415,791142)

## Sheet: 5dpf_KEGG
pathway	pval	padj	ES	NES	nMoreExtreme	leadingEdge
dre00260 Glycine, serine and threonine metabolism	0.00340599767731156	0.31666598448724	0.483332678749922	1.75413670345445	741	c(\"79378\",_\"322228\",_\"266987\",_\"394103\",_\"266799\",_\"100141496\",_\"436603\",_\"436903\",_\"321928\",_\"402985\",_\"334197\",_\"436852\",_\"399479\",_\"558050\",_\"403338\",_\"541429\",_\"64607\",_\"796865\",_\"406528\")
dre01200 Carbon metabolism	0.00458936209401797	0.31666598448724	0.336034201074754	1.52760525866581	896	c(\"79378\",_\"282672\",_\"393455\",_\"321664\",_\"335231\",_\"445290\",_\"553283\",_\"368912\",_\"436603\",_\"798364\",_\"116517\",_\"321928\",_\"403086\",_\"436850\",_\"570106\",_\"321224\",_\"557919\",_\"30068\",_\"436852\",_\"445094\",_\"570579\",_\"569581\",_\"393938\",_\"335817\",_\"402827\",_\"550494\",_\"378713\",_\"399479\",_\"406688\",_\"393926\",_\"246095\",_\"445129\",_\"560020\",_\"5…
dre00270 Cysteine and methionine metabolism	0.00781231802702866	0.341502023804753	0.428702054259968	1.63262771053946	1676	c(\"334195\",_\"322228\",_\"266987\",_\"337599\",_\"796025\",_\"436747\",_\"791612\",_\"80872\",_\"561410\",_\"447941\")
dre00650 Butanoate metabolism	0.00989860938564501	0.341502023804753	0.533156058062391	1.70689842974739	2222	c(\"394060\",_\"100002035\",_\"560273\",_\"445290\",_\"368912\",_\"550507\",_\"100038790\",_\"442923\")
dre04510 Focal adhesion	0.0205673165425487	0.473431424868491	0.269086162371218	1.32337801546171	3686	c(\"30429\",_\"447930\",_\"493781\",_\"561901\",_\"541320\",_\"567110\",_\"252850\",_\"386856\",_\"569755\",_\"564005\",_\"373103\",_\"100332111\",_\"553355\",_\"386966\",_\"100141346\",_\"100318854\",_\"567771\",_\"563023\",_\"554269\",_\"386787\",_\"399546\",_\"30234\",_\"795752\",_\"325675\",_\"796537\",_\"561737\",_\"556226\",_\"552980\",_\"100003770\",_\"100007048\",_\"558154\",_\"558958\",_…
dre01230 Biosynthesis of amino acids	0.0222947675347887	0.473431424868491	0.349387827318351	1.45413014049236	4602	c(\"334195\",_\"266987\",_\"447864\",_\"321664\",_\"378962\",_\"553283\",_\"791612\",_\"321928\",_\"403086\",_\"570106\",_\"561410\",_\"445094\",_\"570368\",_\"557186\",_\"335817\",_\"393423\",_\"378713\",_\"394138\",_\"406688\",_\"393926\",_\"550259\",_\"406496\",_\"100149838\",_\"114551\",_\"323329\")
dre04141 Protein processing in endoplasmic reticulum	0.0289465589535204	0.473431424868491	0.274094562149308	1.31591255030565	5363	c(\"550581\",_\"322544\",_\"558108\",_\"100004321\",_\"406794\",_\"557858\",_\"394085\",_\"406768\",_\"559775\",_\"100001914\",_\"565106\",_\"337190\",_\"100001092\",_\"565825\",_\"327133\",_\"554093\",_\"100007048\",_\"436911\",_\"553627\",_\"140614\",_\"567029\",_\"554960\",_\"560913\",_\"406442\",_\"565338\",_\"335538\",_\"553407\",_\"406753\",_\"322863\",_\"541374\",_\"571870\",_\"30248\",_\"…
dre04060 Cytokine-cytokine receptor interaction	0.0320666135175835	0.473431424868491	0.288343841351338	1.33520279374694	6153	c(\"100004617\",_\"369194\",_\"100188894\",_\"795788\",_\"100034523\",_\"368438\",_\"394026\",_\"100003859\",_\"30642\",_\"407649\",_\"58151\",_\"100001424\",_\"404605\",_\"555717\",_\"110438942\",_\"406471\",_\"30742\",_\"100144562\",_\"571217\",_\"561050\",_\"777717\",_\"405790\",_\"563884\",_\"30739\",_\"558616\",_\"101883301\",_\"100134976\",_\"100004455\",_\"565958\",_\"30457\",_\"562247\",_…
)"
dre00380 Tryptophan metabolism	0.0331403307558548	0.473431424868491	0.394610808309517	1.47338324288621	7165	c(\"415103\",_\"445290\",_\"368912\",_\"100000026\",_\"334082\",_\"140634\",_\"406651\",_\"334197\",_\"30068\",_\"368239\",_\"100008541\",_\"100334830\",_\"64265\",_\"368242\",_\"399481\",_\"558050\",_\"407712\",_\"393315\")
dre00330 Arginine and proline metabolism	0.0356656364200024	0.473431424868491	0.36966135911321	1.43929112467467	7592	c(\"794752\",_\"100003675\",_\"436664\",_\"266799\",_\"556522\",_\"100000026\",_\"387290\",_\"80872\",_\"30095\",_\"334197\",_\"368239\",_\"570368\",_\"557186\",_\"564694\",_\"399481\",_\"406688\",_\"558050\")
dre04512 ECM-receptor interaction	0.0388902685974095	0.473431424868491	0.348586244342782	1.40718397491634	8142	c(\"561901\",_\"541320\",_\"567110\",_\"252850\",_\"569755\",_\"564005\",_\"553355\",_\"100141346\",_\"100318854\",_\"567771\",_\"554269\",_\"386787\",_\"30234\",_\"325675\",_\"558958\",_\"100001836\",_\"322012\",_\"565429\")
dre00250 Alanine, aspartate and glutamate metabolism	0.0437648974960769	0.473431424868491	0.405668842550875	1.45368379334117	9565	c(\"79378\",_\"447864\",_\"407989\",_\"567861\",_\"436603\",_\"100038790\",_\"403086\",_\"393423\",_\"394138\",_\"406688\",_\"192305\",_\"334431\",_\"373092\",_\"569945\",_\"378968\",_\"565385\",_\"336473\",_\"799963\",_\"335974\")
dre00532 Glycosaminoglycan biosynthesis - chondroitin sulfate / dermatan sulfate	0.0445986124876115	0.473431424868491	-0.522627718007604	-1.51356374153204	12149	c(\"560951\",_\"563748\",_\"563446\",_\"324407\",_\"565523\",_\"568713\",_\"407076\")
dre00280 Valine, leucine and isoleucine degradation	0.0537923791394532	0.530239165803182	0.357579624624674	1.38641391542775	11472	c(\"394060\",_\"560273\",_\"445290\",_\"431754\",_\"368912\",_\"100000026\",_\"798364\",_\"442923\",_\"368775\",_\"334197\",_\"368239\",_\"394135\",_\"64265\",_\"569581\",_\"399479\",_\"399481\")
dre00010 Glycolysis / Gluconeogenesis	0.0620256831128705	0.541720769747016	0.323484875342445	1.33463426886872	12847	c(\"282672\",_\"321664\",_\"335231\",_\"436747\",_\"100000026\",_\"436903\",_\"116517\",_\"561891\",_\"790919\",_\"570106\",_\"321224\",_\"557919\",_\"334197\",_\"368239\",_\"445094\",_\"335817\",_\"378727\",_\"399479\",_\"394000\",_\"436646\",_\"399481\",_\"405822\",_\"246095\",_\"560020\",_\"550259\",_\"406496\")
dre04260 Cardiac muscle contraction	0.0628082051880599	0.541720769747016	0.315700631379277	1.32450464037619	12914	c(\"408256\",_\"64609\",_\"58114\",_\"100126126\",_\"415209\",_\"336118\",_\"100034580\",_\"393793\",_\"568463\",_\"30324\",_\"751638\",_\"100333064\",_\"436930\",_\"393478\",_\"393614\",_\"797409\",_\"353247\",_\"494577\",_\"436968\",_\"64272\",_\"565158\")
dre00511 Other glycan degradation	0.0696859779731173	0.565686174134717	-0.482098956281186	-1.43481664265782	19057	c(\"565372\",_\"553569\",_\"767799\",_\"559850\",_\"550460\",_\"569595\",_\"445487\",_\"561239\",_\"780844\")
dre00590 Arachidonic acid metabolism	0.0783192680110154	0.567857456504133	-0.399732172084548	-1.37288183990677	22040	c(\"559020\",_\"556280\",_\"246226\",_\"569014\",_\"544666\",_\"569734\",_\"751701\",_\"100333757\",_\"406449\")
dre00601 Glycosphingolipid biosynthesis - lacto and neolacto series	0.0791542316817926	0.567857456504133	0.493105944194148	1.42923018219964	18114	c(\"791470\",_\"768123\",_\"407659\",_\"336526\",_\"492760\",_\"101883349\",_\"100003996\",_\"559521\",_\"556544\",_\"504044\")
dre04146 Peroxisome	0.0822981821020482	0.567857456504133	0.30491154036434	1.28565079205655	16867	c(\"560486\",_\"79378\",_\"406623\",_\"393455\",_\"393618\",_\"431754\",_\"406358\",_\"436603\",_\"559656\",_\"567157\",_\"393839\")
dre00640 Propanoate metabolism	0.0883603073401995	0.580653448235596	0.392233236779791	1.35477446095673	19457	c(\"445290\",_\"436747\",_\"368912\",_\"798364\",_\"436850\",_\"569581\",_\"399479\",_\"560020\",_\"553804\",_\"100037349\",_\"100000859\",_\"437019\",_\"378968\",_\"793834\",_\"569980\",_\"30496\",_\"30497\",_\"553401\")
dre00565 Ether lipid metabolism	0.0953988754535015	0.598411127844691	0.37088062705519	1.32902283898406	20851	c(\"100332039\",_\"751651\",_\"335485\",_\"570720\",_\"559124\",_\"394247\",_\"394033\",_\"565743\")
dre04020 Calcium signaling pathway	0.106084482381265	0.63650689428759	-0.259072352683092	-1.20038497335062	33928	c(\"492467\",_\"550436\",_\"100537296\",_\"568512\",_\"571825\",_\"768182\",_\"387297\",_\"447887\",_\"140747\",_\"562796\",_\"559964\",_\"555576\",_\"445208\",_\"447814\",_\"564945\",_\"100002627\",_\"404036\",_\"565379\",_\"415175\",_\"100003539\",_\"100535026\",_\"570683\",_\"555941\",_\"378746\",_\"245950\",_\"569706\",_\"60658\",_\"544664\",_\"497384\",_\"100148976\",_\"100334963\",_\"572143…
dre00630 Glyoxylate and dicarboxylate metabolism	0.117651902990708	0.676498442196571	0.360709679737526	1.29257601406736	25715	c(\"79378\",_\"393455\",_\"445290\",_\"436603\",_\"402985\",_\"30068\",_\"436852\",_\"569581\",_\"402827\",_\"399479\",_\"560020\",_\"393305\",_\"553804\")
dre00900 Terpenoid backbone biosynthesis	0.130420262598211	0.719919849542123	0.441494850499412	1.32268030754014	29679	c(\"394060\",_\"553513\",_\"445290\")
dre04916 Melanogenesis	0.14244503533739	0.720638234356682	-0.285588990943118	-1.20405803189641	42909	c(\"550436\",_\"114833\",_\"567746\",_\"571825\",_\"553656\",_\"100149082\",_\"58074\",_\"100006888\",_\"570652\",_\"30716\",_\"60632\",_\"406853\",_\"445208\",_\"497629\",_\"563181\",_\"573207\",_\"30123\",_\"497384\",_\"100148976\",_\"30207\")
dre04142 Lysosome	0.143413501626801	0.720638234356682	-0.274278275563066	-1.19162597266976	43857	c(\"567333\",_\"100334661\",_\"560126\",_\"553594\",_\"100332784\",_\"767799\",_\"570148\",_\"550529\",_\"567720\",_\"436812\",_\"559850\",_\"553423\",_\"550460\",_\"114367\",_\"337572\",_\"100004566\",_\"563849\",_\"415244\",_\"282673\",_\"321818\",_\"325402\",_\"445244\",_\"570467\",_\"415147\",_\"553330\",_\"100000399\",_\"569719\")
dre00970 Aminoacyl-tRNA biosynthesis	0.151158018987546	0.720638234356682	0.335139587091225	1.23794726266979	32782	c(\"393123\",_\"556680\",_\"558898\",_\"792787\",_\"393745\",_\"493608\",_\"751732\",_\"327329\",_\"569778\",_\"325494\",_\"337070\",_\"561673\",_\"394188\",_\"447847\",_\"556702\")
dre00563 Glycosylphosphatidylinositol (GPI)-anchor biosynthesis	0.151438469538723	0.720638234356682	-0.439454799341411	-1.29100298087801	41352	c(\"796295\",_\"556667\",_\"555496\",_\"100136853\",_\"570443\",_\"563993\",_\"393448\",_\"402942\",_\"791759\",_\"100538291\")
dre00051 Fructose and mannose metabolism	0.163800028459819	0.730951749489229	0.338246212792044	1.2275811728633	35683	c(\"282672\",_\"321664\",_\"335231\",_\"570613\",_\"431743\",_\"100007686\",_\"558186\",_\"570106\",_\"321224\",_\"553792\")
dre04621 NOD-like receptor signaling pathway	0.164199306044682	0.730951749489229	-0.266595164445736	-1.16946377094001	50587	c(\"101882558\",_\"570622\",_\"793153\",_\"777653\",_\"570965\",_\"403013\",_\"403145\",_\"402938\",_\"768182\",_\"100004555\",_\"436718\",_\"100334992\",_\"30681\",_\"405785\",_\"326974\",_\"324211\",_\"557302\",_\"557526\")
dre03020 RNA polymerase	0.169606508014646	0.73142806581316	-0.384767818708213	-1.24664054745738	47201	c(\"334669\",_\"324088\",_\"449992\",_\"436588\",_\"436817\",_\"436826\",_\"393538\",_\"796803\",_\"393257\")
dre00340 Histidine metabolism	0.180022202486678	0.741120196159378	0.391520543083823	1.23852064901517	40540	c(\"556744\",_\"100004331\",_\"394052\",_\"100000026\",_\"334197\",_\"368239\",_\"399481\",_\"558050\")
dre00830 Retinol metabolism	0.193381832052749	0.741120196159378	0.348871973467819	1.2050045622807	42584	c(\"777751\",_\"393724\",_\"562840\",_\"116713\",_\"140634\",_\"405814\",_\"116517\")
dre00620 Pyruvate metabolism	0.201789938168287	0.741120196159378	0.320110598718636	1.18243279725548	43763	c(\"445290\",_\"553283\",_\"436747\",_\"100000026\",_\"402985\",_\"334197\",_\"368239\",_\"445094\",_\"393938\",_\"335817\",_\"378727\",_\"399479\",_\"399481\")
dre00860 Porphyrin and chlorophyll metabolism	0.206091921395026	0.741120196159378	-0.371841456870199	-1.2047593764892	57355	c(\"553952\",_\"100002875\",_\"436771\",_\"556389\",_\"553384\",_\"570913\",_\"338290\",_\"58215\",_\"84702\",_\"791518\")
dre05168 Herpes simplex infection	0.21874098528799	0.741120196159378	0.232617275123091	1.10581729885102	40946	c(\"321046\",_\"565074\",_\"30491\",_\"436873\",_\"405835\",_\"406596\",_\"406204\",_\"562317\",_\"406471\",_\"324153\",_\"494039\",_\"550401\",_\"403035\",_\"80973\",_\"100001092\",_\"405790\",_\"140633\",_\"556379\",_\"58107\",_\"447818\",_\"436883\",_\"565338\",_\"394198\",_\"563926\",_\"100126803\",_\"327301\",_\"798191\",_\"557363\",_\"30280\",_\"406691\",_\"560127\",_\"100149273\",_\"100148…
dre03420 Nucleotide excision repair	0.219341201013537	0.741120196159378	0.313581418057848	1.16464320594653	47523	c(\"692256\",_\"100006257\",_\"323239\",_\"541502\",_\"259256\",_\"65226\",_\"405897\",_\"324323\",_\"393599\",_\"334839\",_\"393536\",_\"751713\",_\"541325\",_\"192320\",_\"571834\",_\"406435\",_\"541386\",_\"556995\",_\"327322\")
dre00360 Phenylalanine metabolism	0.225539094721973	0.741120196159378	0.423530530981912	1.20482959152595	51730	c(\"378962\",_\"406651\",_\"561410\",_\"406688\",_\"558050\",_\"541429\",_\"282559\",_\"404730\",_\"335974\",_\"751093\")
dre00140 Steroid hormone biosynthesis	0.22716066341802	0.741120196159378	-0.377015961952914	-1.18784262539858	62838	c(\"553952\",_\"60640\",_\"565370\",_\"553532\",_\"393335\",_\"570913\",_\"767715\",_\"399692\")
dre04080 Neuroactive ligand-receptor interaction	0.230308412574148	0.741120196159378	-0.235197849932509	-1.1028728220805	74428	c(\"436744\",_\"102216338\",_\"100537296\",_\"406588\",_\"100535037\",_\"798791\",_\"387297\",_\"799124\",_\"170450\",_\"561773\",_\"373873\",_\"335625\",_\"570189\",_\"555576\",_\"564945\",_\"100002627\",_\"100270671\",_\"30676\",_\"100003539\",_\"570876\",_\"100535026\",_\"567057\",_\"368435\",_\"100537567\",_\"567956\",_\"100000959\",_\"798375\",_\"567241\",_\"64617\",_\"798522\",_\"100536871\…
dre04744 Phototransduction	0.23429232683896	0.741120196159378	-0.388537114388414	-1.18538705466689	64383	c(\"494573\",_\"30295\",_\"30459\",_\"368410\",_\"792319\",_\"368217\",_\"140430\",_\"140429\",_\"559332\",_\"767636\",_\"322104\",_\"406660\",_\"406796\")
dre04370 VEGF signaling pathway	0.235414860479541	0.741120196159378	-0.293060311672856	-1.1420900494846	68698	c(\"559020\",_\"553656\",_\"30716\",_\"447814\",_\"30681\",_\"795167\",_\"563181\",_\"497384\",_\"406728\",_\"415151\",_\"325084\",_\"562552\",_\"403146\",_\"445289\",_\"100002263\",_\"100149794\",_\"30380\",_\"100150090\",_\"565130\",_\"393228\",_\"404211\",_\"564337\",_\"65237\",_\"100002225\",_\"557810\",_\"266756\")
dre04933 AGE-RAGE signaling pathway in diabetic complications	0.236299192978352	0.741120196159378	0.245937607820646	1.10832173744188	46467	c(\"369194\",_\"559111\",_\"568315\",_\"553355\",_\"100004321\",_\"100003859\",_\"554269\",_\"567257\",_\"768121\",_\"100136840\",_\"325675\",_\"561737\",_\"556226\",_\"568288\",_\"563884\",_\"100007048\",_\"558154\",_\"30739\")
dre00071 Fatty acid degradation	0.261621791931351	0.786316504414761	0.300046563203244	1.12610513615534	56463	c(\"445290\",_\"431754\",_\"368912\",_\"100000026\",_\"116517\",_\"559656\",_\"567157\",_\"334197\",_\"368239\")
dre00030 Pentose phosphate pathway	0.262105501471587	0.786316504414761	0.332107448048782	1.13798197550958	57885	c(\"282672\",_\"321664\",_\"335231\",_\"570106\",_\"570579\",_\"378713\",_\"394000\",_\"405822\",_\"246095\",_\"550259\",_\"406496\")
dre04514 Cell adhesion molecules (CAMs)	0.296928339067457	0.847676063389192	-0.262878216869183	-1.08743389937011	88720	c(\"116993\",_\"81589\",_\"563598\",_\"569386\",_\"114442\",_\"101886406\",_\"100141490\",_\"568593\",_\"566220\",_\"81587\",_\"556537\")
dre03440 Homologous recombination	0.304363566374601	0.847676063389192	0.30445742459541	1.09808278379532	66416	c(\"793414\",_\"692256\",_\"406721\",_\"407679\",_\"100333845\",_\"541414\",_\"65226\")
dre04115 p53 signaling pathway	0.306320719043602	0.847676063389192	0.258270964458282	1.07795501004626	63185	c(\"561535\",_\"561901\",_\"100004321\",_\"100320152\",_\"492468\",_\"492763\",_\"324098\",_\"100136840\",_\"80973\",_\"80955\",_\"431763\",_\"100007048\")
dre00410 beta-Alanine metabolism	0.307129008474345	0.847676063389192	0.31307325211869	1.09833979125084	67482	c(\"405829\",_\"368912\",_\"100000026\",_\"798364\",_\"100038790\",_\"387290\",_\"80872\",_\"334197\",_\"368239\")
dre00190 Oxidative phosphorylation	0.314547499406709	0.851128527806389	0.230789005384965	1.06019839950167	60969	c(\"550451\",_\"447913\",_\"359840\",_\"767750\",_\"393829\",_\"336118\",_\"393793\",_\"751638\",_\"100333064\",_\"573021\",_\"436930\",_\"573689\",_\"406298\",_\"336957\",_\"393478\",_\"553672\",_\"449655\",_\"556538\",_\"393781\",_\"494577\",_\"447914\",_\"393764\",_\"436968\",_\"368907\",_\"445129\",_\"445122\",_\"100333135\",_\"393821\",_\"493605\",_\"406306\",_\"415253\",_\"554125\",_\"32697…
dre00052 Galactose metabolism	0.322799430551452	0.856660027232699	0.333900442523276	1.09291435392908	72104	c(\"555748\",_\"678540\",_\"450083\",_\"768123\",_\"790919\",_\"570106\",_\"321224\",_\"394000\",_\"436646\",_\"405822\",_\"550259\")
dre04330 Notch signaling pathway	0.335354104495781	0.872068186485931	-0.286847307822915	-1.0742803115603	96418	c(\"692064\",_\"30221\",_\"100534909\",_\"100149082\",_\"493633\",_\"30131\",_\"30158\",_\"321852\",_\"563306\",_\"386772\",_\"560657\")
dre00531 Glycosaminoglycan degradation	0.34219065448005	0.872068186485931	-0.376649772227111	-1.09080215008987	93222	c(\"560126\",_\"567720\",_\"550460\",_\"563849\")
dre04010 MAPK signaling pathway	0.355169106227041	0.872068186485931	-0.212083084809219	-1.03639751221877	119599	c(\"558859\",_\"404231\",_\"359830\",_\"100000665\",_\"58129\",_\"58118\",_\"561434\",_\"560564\",_\"403145\",_\"553656\",_\"559524\",_\"796490\",_\"497646\",_\"560446\",_\"30716\",_\"563441\",_\"562796\",_\"559964\",_\"561262\",_\"692065\",_\"393548\",_\"569243\",_\"407737\",_\"447814\",_\"30681\",_\"405785\",_\"565173\",_\"100317924\",_\"403049\",_\"100003450\",_\"394146\",_\"403065\",_\"64274\…
dre00534 Glycosaminoglycan biosynthesis - heparan sulfate / heparin	0.3598986453213	0.872068186485931	0.325098357108986	1.06410359398792	80391	c(\"497280\",_\"192334\",_\"791107\",_\"558373\",_\"791188\",_\"792524\",_\"445022\",_\"493783\",_\"798226\",_\"497279\",_\"493780\")
dre00020 Citrate cycle (TCA cycle)	0.366946397108241	0.872068186485931	0.305444444808132	1.05500578294819	80805	c(\"553283\",_\"436850\",_\"393938\",_\"378727\",_\"399479\",_\"436922\",_\"393926\",_\"445129\")
dre00040 Pentose and glucuronate interconversions	0.373423469611965	0.872068186485931	-0.362242584767412	-1.0641737385427	101969	c(\"751596\",_\"553952\",_\"569254\",_\"798716\",_\"799805\")
dre03022 Basal transcription factors	0.375528989783921	0.872068186485931	0.292201664024527	1.04708269116455	82081	c(\"436821\",_\"323239\",_\"324153\",_\"403035\",_\"386637\",_\"447818\",_\"405897\",_\"324323\",_\"323974\",_\"334839\",_\"557363\",_\"751713\",_\"541325\")
dre00790 Folate biosynthesis	0.37916008108084	0.872068186485931	0.324556248079086	1.05084688526153	84921	c(\"378962\",_\"415103\",_\"554136\",_\"566323\",_\"406746\",_\"337696\",_\"557552\",_\"407712\")
dre00760 Nicotinate and nicotinamide metabolism	0.404079669779185	0.899733540551221	0.322579914496531	1.0327391786998	90746	c(\"550322\",_\"561683\",_\"791647\",_\"336257\",_\"550242\",_\"64265\",_\"321720\")
dre00670 One carbon pool by folate	0.404228112421563	0.899733540551221	0.345640746758652	1.03550972045085	91990	c(\"556680\",_\"394052\",_\"100333269\")
dre00480 Glutathione metabolism	0.42956024921074	0.925475292067295	-0.275187984796365	-1.01456542971975	123001	c(\"322533\",_\"569014\",_\"569734\",_\"568744\",_\"100333757\",_\"567275\",_\"100151110\",_\"100149204\",_\"368909\",_\"767682\",_\"406278\",_\"557614\",_\"555478\",_\"436833\",_\"393493\",_\"324366\",_\"406703\",_\"352926\",_\"553575\",_\"394009\",_\"100124622\")
dre04218 Cellular senescence	0.432163118453778	0.925475292067295	0.208928709077987	1.00626485863386	79756	c(\"30483\",_\"369194\",_\"568315\",_\"494532\",_\"100003859\",_\"797132\",_\"561772\",_\"406768\",_\"100149388\",_\"768121\",_\"100037341\",_\"100136840\",_\"565106\",_\"80973\",_\"192295\",_\"561737\",_\"415155\",_\"561682\",_\"565825\",_\"563884\",_\"431763\",_\"393872\",_\"30739\",_\"568846\",_\"327379\",_\"327067\",_\"557850\",_\"767781\",_\"100002946\",_\"323671\",_\"560688\",_\"541374\",_\…
dre02010 ABC transporters	0.435912275249088	0.925475292067295	-0.302820950454737	-1.0121905319988	122020	c(\"797269\",_\"555506\",_\"570148\",_\"557317\",_\"564842\",_\"566367\",_\"548340\",_\"559080\")
dre04914 Progesterone-mediated oocyte maturation	0.462199542542235	0.957984282426456	-0.24027547379061	-0.995807397649039	138217	c(\"571825\",_\"569473\",_\"79079\",_\"100006888\",_\"570652\",_\"30716\",_\"798352\",_\"100330483\",_\"30681\",_\"403065\",_\"767751\",_\"100333151\",_\"30450\",_\"494046\",_\"100148976\",_\"406728\",_\"322854\",_\"30262\",_\"550258\",_\"560410\",_\"562552\",_\"403146\",_\"445289\",_\"100002263\",_\"100149794\",_\"100049158\",_\"768140\")
dre04144 Endocytosis	0.465108311033134	0.957984282426456	0.195291013105334	0.995447421609908	78733	c(\"564814\",_\"394091\",_\"567055\",_\"386856\",_\"334911\",_\"100334729\",_\"393754\",_\"337401\",_\"569532\",_\"321378\",_\"406414\",_\"555340\",_\"393142\",_\"447839\",_\"406621\",_\"402889\",_\"792828\",_\"777738\",_\"100005753\",_\"368278\",_\"447840\",_\"406684\",_\"406318\",_\"322991\",_\"556226\",_\"449831\",_\"565752\",_\"565859\",_\"553266\",_\"406704\",_\"436688\",_\"405810\",_\"30739…
dre00053 Ascorbate and aldarate metabolism	0.482356189357618	0.966480763387868	0.331719537102878	0.978103980282834	110064	c(\"571850\",_\"100000026\",_\"334197\",_\"368239\")
dre04145 Phagosome	0.483240381693934	0.966480763387868	0.214936781456028	0.986183833411747	93838	c(\"321046\",_\"565074\",_\"30491\",_\"561901\",_\"252850\",_\"359840\",_\"100318854\",_\"550458\",_\"386787\",_\"335798\",_\"494039\",_\"100004793\",_\"100001836\",_\"558942\",_\"449655\",_\"393664\",_\"100286774\",_\"406303\",_\"556103\",_\"368907\",_\"30248\",_\"445164\")
dre00983 Drug metabolism - other enzymes	0.496612482007474	0.97203596670102	0.251277112314316	0.974255973076576	105918	c(\"560486\",_\"566132\",_\"405829\",_\"406736\",_\"30084\")
dre00515 Mannose type O-glycan biosynthesis	0.500105461128786	0.97203596670102	0.322322218891164	0.965649431987096	113809	c(\"563878\",_\"768123\",_\"569769\",_\"407659\")
dre04310 Wnt signaling pathway	0.517586271362356	0.992040353444515	-0.218916443689549	-0.972430552461966	160576	c(\"30476\",_\"550436\",_\"567746\",_\"561183\",_\"30221\",_\"570116\",_\"565771\",_\"100149082\",_\"436718\",_\"60632\",_\"445208\",_\"447814\",_\"118437\",_\"406825\")
dre00350 Tyrosine metabolism	0.547442032315914	1	0.281386824953157	0.938820653031601	121495	c(\"322372\",_\"116517\",_\"406651\",_\"561410\",_\"64265\",_\"406688\",_\"558050\",_\"541429\")
dre00500 Starch and sucrose metabolism	0.561078564187219	1	0.281436195936597	0.930467390146258	125078	c(\"555748\",_\"373082\",_\"493916\",_\"790919\",_\"321224\",_\"449945\",_\"394000\",_\"405822\",_\"246095\",_\"406831\")
dre04136 Autophagy - other	0.563397548161121	1	-0.280449976222674	-0.930849301521695	157632	c(\"570965\",_\"567680\",_\"326974\",_\"564088\",_\"641330\",_\"324254\",_\"393405\",_\"101883461\")
dre00520 Amino sugar and nucleotide sugar metabolism	0.5654077051668	1	-0.256967909845718	-0.935515344960615	161333	c(\"474321\",_\"324560\",_\"368229\",_\"100126013\",_\"569254\",_\"550460\",_\"246094\",_\"393461\",_\"406339\",_\"406791\",_\"561018\",_\"406819\",_\"554143\",_\"100150934\",_\"334420\")
dre04216 Ferroptosis	0.586038243312947	1	0.251438963570573	0.923545406688005	127249	c(\"100320152\",_\"30255\",_\"559656\",_\"567157\",_\"352929\",_\"790938\",_\"565700\",_\"406529\",_\"321844\",_\"399488\",_\"494477\",_\"100333016\",_\"58108\",_\"445175\",_\"406466\",_\"394104\")
dre00510 N-Glycan biosynthesis	0.595463250717307	1	-0.253387164091137	-0.918431134536747	169762	c(\"796295\",_\"403068\",_\"393782\",_\"567913\",_\"563038\",_\"553582\",_\"553725\",_\"436733\",_\"445327\",_\"327601\",_\"566539\")
dre04340 Hedgehog signaling pathway	0.626473024359023	1	0.231729992453155	0.91003344653451	133117	c(\"321378\",_\"550267\",_\"30181\",_\"572370\",_\"553266\",_\"100007048\",_\"30189\",_\"403042\",_\"560194\",_\"100005514\",_\"445076\",_\"541318\",_\"796318\",_\"568184\",_\"548610\",_\"394099\",_\"393998\",_\"563147\",_\"334628\")
dre00514 Other types of O-glycan biosynthesis	0.627468307868979	1	0.269424105768089	0.890753741544318	139878	c(\"563878\",_\"768123\",_\"569769\",_\"798087\",_\"407659\",_\"567859\",_\"567541\",_\"403029\",_\"565862\",_\"100333154\")
dre04012 ErbB signaling pathway	0.630713206083386	1	-0.221125376863747	-0.916440960931136	188610	c(\"550436\",_\"553656\",_\"393972\",_\"30716\",_\"445208\",_\"562242\",_\"445098\",_\"403065\",_\"563181\",_\"100536197\",_\"544664\",_\"497384\",_\"567874\",_\"406728\",_\"445474\",_\"325084\",_\"324254\",_\"403146\",_\"445289\",_\"100007677\",_\"100002263\",_\"101882495\",_\"100149794\",_\"30380\",_\"493609\",_\"568951\",_\"393228\",_\"325034\",_\"404211\")
dre04114 Oocyte meiosis	0.631030904549755	1	-0.21276621441323	-0.922232563660117	192772	c(\"550436\",_\"100005981\",_\"571825\",_\"569473\",_\"79079\",_\"570652\",_\"798352\",_\"100330483\",_\"445208\",_\"447814\",_\"406825\",_\"100005148\",_\"100333151\",_\"30450\",_\"494046\",_\"100148976\")
dre04540 Gap junction	0.639255246986804	1	-0.219856428417722	-0.912751858849274	191307	c(\"560564\",_\"571825\",_\"386701\",_\"553656\",_\"796490\",_\"100006888\",_\"570652\",_\"30716\",_\"327377\",_\"555576\",_\"563181\",_\"497384\",_\"100148976\",_\"559806\",_\"554127\",_\"573216\",_\"406811\",_\"406728\",_\"563953\",_\"100537538\",_\"325084\",_\"560410\")
dre04672 Intestinal immune network for IgA production	0.655643065712985	1	0.269078638682359	0.871221709713839	146846	c(\"100188894\",_\"795788\",_\"566471\",_\"563884\",_\"493784\",_\"561268\",_\"114447\",_\"30762\",_\"100270764\",_\"553366\")
dre01212 Fatty acid metabolism	0.655925303879985	1	0.224695502978113	0.898575623977715	138251	c(\"445290\",_\"678614\",_\"431754\",_\"368912\",_\"559656\",_\"567157\",_\"334121\",_\"393839\",_\"550550\")
dre03460 Fanconi anemia pathway	0.660236372699279	1	0.23333870463962	0.888624701819161	141726	c(\"393149\",_\"793414\",_\"565685\",_\"30288\",_\"334682\",_\"569270\",_\"65226\",_\"324185\",_\"140613\",_\"394241\",_\"569100\",_\"567770\",_\"570043\",_\"450081\",_\"100538153\",_\"692125\")
dre04520 Adherens junction	0.660860251145159	1	0.210951587857104	0.907798728417763	133884	c(\"559111\",_\"30741\",_\"386966\",_\"678518\",_\"567500\",_\"393808\",_\"563632\",_\"556226\",_\"552980\",_\"556379\",_\"30739\")
dre00600 Sphingolipid metabolism	0.669988956894454	1	0.230281760508874	0.885084487687786	143181	c(\"335485\",_\"450083\",_\"557286\",_\"559240\",_\"449649\",_\"559124\",_\"450068\",_\"797914\",_\"567592\",_\"791197\",_\"558496\",_\"327075\",_\"393549\",_\"550266\",_\"563806\",_\"100331179\",_\"555206\",_\"553508\",_\"553646\")
dre00512 Mucin type O-glycan biosynthesis	0.679293763535587	1	-0.291936198382297	-0.845466150162594	185059	c(\"564336\",_\"324052\")
dre04217 Necroptosis	0.679514794840991	1	0.194876769077019	0.917338255462349	128394	c(\"393754\",_\"100004321\",_\"569532\",_\"100006331\",_\"493916\",_\"406621\",_\"793673\",_\"406768\",_\"562317\",_\"406471\",_\"558045\",_\"565106\",_\"368519\",_\"100001092\",_\"415155\",_\"405790\",_\"565825\",_\"569903\",_\"100007048\",_\"492357\",_\"565202\",_\"327067\",_\"100000783\",_\"541374\",_\"103911344\",_\"100126803\",_\"335519\",_\"58081\",_\"567460\",_\"561595\",_\"30280\",_\"1001…
dre04068 FoxO signaling pathway	0.683136860126252	1	-0.202495851779917	-0.906576036921888	213081	c(\"570965\",_\"553957\",_\"553656\",_\"567969\",_\"497646\",_\"560446\",_\"564523\",_\"30716\",_\"402792\",_\"335799\",_\"555576\",_\"393548\",_\"30681\",_\"100333252\",_\"326974\",_\"403065\",_\"100331892\",_\"767751\",_\"563181\",_\"100006858\",_\"336116\",_\"64617\",_\"359834\",_\"563460\")
dre03008 Ribosome biogenesis in eukaryotes	0.692383372177435	1	0.218626489909208	0.882558328348501	144973	c(\"386850\",_\"553498\",_\"550241\",_\"100004610\",_\"317637\",_\"393617\",_\"556379\",_\"751738\",_\"321114\",_\"321897\",_\"394008\",_\"406805\",_\"393950\",_\"678588\",_\"406268\",_\"325106\",_\"494152\",_\"793727\",_\"334050\",_\"445391\",_\"613144\",_\"393107\",_\"541352\")
dre00240 Pyrimidine metabolism	0.697586874383457	1	0.229157299468657	0.868446031786988	149916	c(\"556849\",_\"405829\",_\"494065\",_\"678543\",_\"30084\",_\"561683\",_\"791647\",_\"436692\",_\"321720\",_\"100005551\",_\"322089\")
dre03060 Protein export	0.705943898498133	1	0.270249569480305	0.833832841833678	159908	c(\"606666\",_\"795154\",_\"393963\",_\"569063\",_\"327335\",_\"394071\",_\"266796\",_\"446119\",_\"192298\",_\"406652\",_\"563660\",_\"436861\")
dre00230 Purine metabolism	0.722109212086519	1	0.196782449482308	0.89332092612931	141284	c(\"560486\",_\"556849\",_\"553701\",_\"777719\",_\"407989\",_\"557735\",_\"572052\",_\"560653\",_\"436604\",_\"30084\",_\"571011\",_\"557902\")
dre03320 PPAR signaling pathway	0.752178112807303	1	0.213232466485031	0.849776710781349	158853	c(\"431754\",_\"541410\",_\"559656\",_\"567157\",_\"393839\",_\"407736\",_\"445281\",_\"30354\",_\"406421\",_\"492647\",_\"378727\",_\"791610\",_\"100005717\",_\"558088\",_\"100000859\",_\"171478\",_\"393543\",_\"30355\",_\"30754\",_\"406473\",_\"100331214\",_\"30530\",_\"30464\",_\"560000\",_\"445175\")
dre04350 TGF-beta signaling pathway	0.755577401889104	1	0.20093951849552	0.866565793929372	152946	c(\"561901\",_\"369194\",_\"559111\",_\"394026\",_\"30145\",_\"30642\",_\"30742\",_\"405790\",_\"563884\",_\"30739\",_\"30457\",_\"246093\",_\"100329171\",_\"30612\",_\"58145\",_\"557567\",_\"100004116\",_\"100331938\",_\"100005449\",_\"431736\",_\"560317\",_\"560578\",_\"30615\",_\"406349\",_\"30641\",_\"30639\")
dre03030 DNA replication	0.76245892536933	1	0.233432594657344	0.818940313655058	167528	c(\"692256\",_\"100005387\",_\"30440\",_\"259256\",_\"65226\",_\"559535\",_\"386707\",_\"192320\",_\"571834\",_\"393241\",_\"406435\",_\"566409\",_\"556995\",_\"192338\",_\"337598\",_\"192323\",_\"30678\")
dre01040 Biosynthesis of unsaturated fatty acids	0.763836430026107	1	0.243929538389728	0.806465139317774	170278	c(\"678614\",_\"431754\",_\"334121\",_\"393839\",_\"406421\",_\"447878\",_\"327417\",_\"393441\",_\"393769\",_\"334217\",_\"553440\")
dre00982 Drug metabolism - cytochrome P450	0.789671196276718	1	-0.241202134483103	-0.787806959090671	219894	c(\"794311\",_\"553952\",_\"557008\",_\"568744\",_\"567275\",_\"570913\",_\"436833\",_\"751785\",_\"393493\",_\"324366\",_\"406703\")
dre04810 Regulation of actin cytoskeleton	0.80107520237286	1	-0.185737706203066	-0.872386746648974	259275	c(\"100009637\",_\"100499533\",_\"404231\",_\"359830\",_\"560305\",_\"58129\",_\"560564\",_\"565771\",_\"553656\",_\"321070\",_\"796490\",_\"436718\",_\"140747\",_\"30716\",_\"692065\",_\"101882585\",_\"407737\",_\"556104\",_\"100317924\",_\"335269\",_\"100537244\",_\"403065\",_\"795167\",_\"323285\",_\"393733\",_\"563181\",_\"567956\",_\"100536197\",_\"567479\",_\"406738\",_\"337084\",_\"352938\…
dre00220 Arginine biosynthesis	0.802165832295888	1	0.248737519620163	0.767459179507242	181704	c(\"447864\",_\"403086\",_\"570368\",_\"393423\",_\"406688\",_\"373092\",_\"336473\",_\"799963\",_\"335974\",_\"563654\",_\"564147\",_\"322614\")
dre04137 Mitophagy - animal	0.803152325095076	1	0.199194808483311	0.8357108664063	165148	c(\"792181\",_\"751649\",_\"494532\",_\"492676\",_\"559355\",_\"403036\",_\"556379\",_\"558848\",_\"555713\",_\"327143\",_\"492357\")
dre04622 RIG-I-like receptor signaling pathway	0.814448945673626	1	-0.211677724907494	-0.804179238548038	235220	c(\"570965\",_\"449731\",_\"30681\",_\"405785\",_\"557302\",_\"557526\",_\"561108\",_\"360134\",_\"445373\")
dre03430 Mismatch repair	0.814625700877085	1	0.25097639005135	0.7519035123579	185385	c(\"692256\",_\"260437\",_\"259256\",_\"65226\",_\"571834\",_\"406435\",_\"556995\",_\"568323\",_\"30678\")
dre04912 GnRH signaling pathway	0.821658584445675	1	-0.195905086051539	-0.829665977710782	247886	c(\"550436\",_\"571825\",_\"553656\",_\"570652\",_\"30716\",_\"559964\",_\"445208\",_\"30681\",_\"100270671\",_\"563181\",_\"570683\",_\"245950\",_\"497384\",_\"100148976\",_\"406728\",_\"563953\",_\"100537538\",_\"325084\",_\"560410\",_\"368217\",_\"562552\",_\"445289\",_\"30380\",_\"65239\",_\"493609\",_\"794666\",_\"568951\",_\"541323\",_\"393228\",_\"334571\",_\"65237\",_\"558321\",_\"1000022…
dre04620 Toll-like receptor signaling pathway	0.830455137763807	1	-0.198642183021307	-0.815601554323676	247272	c(\"403127\",_\"777653\",_\"403145\",_\"30681\",_\"405785\",_\"557302\",_\"563181\",_\"360134\",_\"445373\",_\"406728\",_\"445410\",_\"403137\",_\"562552\",_\"403146\",_\"393650\",_\"100002263\",_\"403138\",_\"100149794\",_\"403125\",_\"565756\",_\"570238\",_\"65239\",_\"403084\",_\"568951\")
dre04261 Adrenergic signaling in cardiomyocytes	0.836527556363474	1	-0.186973253234998	-0.842088449949675	261843	c(\"64611\",_\"550436\",_\"100005981\",_\"561434\",_\"571825\",_\"393100\",_\"100006888\",_\"570652\",_\"406853\",_\"559964\",_\"445208\",_\"30681\",_\"777612\",_\"565173\",_\"415175\",_\"100537244\",_\"564261\",_\"64269\",_\"570683\",_\"573207\",_\"378746\",_\"100003329\",_\"497384\",_\"100148976\",_\"574004\",_\"568759\",_\"566868\")
dre04270 Vascular smooth muscle contraction	0.842157281234608	1	-0.19126252899505	-0.824010760001036	256478	c(\"436744\",_\"571825\",_\"321070\",_\"436718\",_\"570652\",_\"30716\",_\"559964\",_\"403065\",_\"563181\",_\"570683\",_\"100144561\",_\"497384\",_\"100148976\",_\"321442\",_\"492576\",_\"322509\",_\"326825\",_\"406728\",_\"563953\",_\"436966\",_\"100537538\",_\"560410\",_\"445508\",_\"368217\")
dre04623 Cytosolic DNA-sensing pathway	0.858161055604977	1	-0.216393649297294	-0.752253689143631	242130	c(\"100004555\",_\"436817\",_\"436826\",_\"393538\",_\"796803\",_\"393257\",_\"360134\",_\"562329\",_\"393650\",_\"565756\",_\"550263\",_\"436749\",_\"57933\")
dre04130 SNARE interactions in vesicular transport	0.862001660834818	1	-0.216446290981583	-0.748009554553838	242899	c(\"114464\",_\"100536636\",_\"323105\",_\"553460\",_\"445167\",_\"327277\",_\"436805\",_\"405846\",_\"100001316\",_\"554130\",_\"100006625\",_\"58038\")
dre00561 Glycerolipid metabolism	0.912094208113944	1	0.187679584071134	0.747943041985008	192626	c(\"335485\",_\"567414\",_\"100000026\",_\"450083\",_\"110438373\",_\"559124\",_\"334197\",_\"368239\",_\"558422\",_\"30354\",_\"570695\",_\"399481\",_\"565117\",_\"100137124\",_\"436958\",_\"378960\",_\"563806\",_\"100150463\",_\"100331214\",_\"445326\",_\"450063\",_\"406554\")
dre03410 Base excision repair	0.914156852919068	1	0.199622825092985	0.705555357923161	200661	c(\"406697\",_\"692256\",_\"558403\",_\"558045\")
dre00562 Inositol phosphate metabolism	0.922684189955052	1	0.179729333698201	0.759651444276406	188854	c(\"571850\",_\"561891\",_\"447840\",_\"561737\",_\"449831\",_\"568288\",_\"569568\",_\"100317089\",_\"437018\",_\"100151036\",_\"564750\",_\"100037338\",_\"492549\",_\"563201\",_\"569040\",_\"560006\",_\"563543\",_\"337236\",_\"368717\",_\"548346\",_\"791142\",_\"323929\")
dre00062 Fatty acid elongation	0.925614072532593	1	-0.200752561760179	-0.685105447688332	260203	c(\"317738\",_\"322121\",_\"791152\",_\"566085\",_\"100126133\",_\"405845\",_\"335732\",_\"406648\",_\"553326\",_\"561303\",_\"406725\",_\"445121\")
dre00120 Primary bile acid biosynthesis	0.925993119935559	1	-0.22866090124718	-0.630595070223252	250607	c(\"393433\",_\"692332\",_\"795106\",_\"564475\",_\"393105\",_\"553653\")
dre00980 Metabolism of xenobiotics by cytochrome P450	0.934548203129478	1	-0.201336268469836	-0.662983553191376	260880	c(\"553952\",_\"557008\",_\"568744\",_\"567275\",_\"570913\",_\"394043\",_\"436833\",_\"751785\",_\"393493\",_\"324366\",_\"406703\")
dre04530 Tight junction	0.935299254000494	1	-0.172707014465575	-0.788087441660149	295634	c(\"100009637\",_\"81589\",_\"327272\",_\"101884950\",_\"561184\",_\"100535324\",_\"58126\",_\"100150331\",_\"321070\",_\"436718\",_\"327377\",_\"321552\",_\"81587\",_\"497638\",_\"100537244\",_\"561211\")
dre00310 Lysine degradation	0.946028782724591	1	0.176524868353287	0.724050466377722	196615	c(\"445290\",_\"368912\",_\"100000026\",_\"572649\",_\"559945\",_\"334197\",_\"368239\",_\"100036767\",_\"436729\",_\"563799\",_\"768133\",_\"567859\",_\"399481\",_\"100004770\",_\"560856\",_\"565862\",_\"556086\",_\"100000859\",_\"768131\",_\"796749\",_\"564552\",_\"326906\",_\"402830\",_\"797715\",_\"793834\",_\"556229\",_\"751629\",_\"566825\",_\"100536795\",_\"794199\",_\"553292\",_\"553401\"…
dre04371 Apelin signaling pathway	0.954829961699612	1	-0.169983962318228	-0.75816666821722	297165	c(\"568512\",_\"571825\",_\"553418\",_\"553656\",_\"557893\",_\"100006888\",_\"570652\",_\"30716\",_\"100317924\",_\"404036\",_\"562242\",_\"100537244\",_\"326974\",_\"563181\",_\"564261\",_\"798375\",_\"406483\",_\"60658\",_\"564088\",_\"100148976\",_\"574004\",_\"560561\",_\"100331581\",_\"492576\",_\"322509\",_\"326825\",_\"406728\",_\"563953\",_\"101885761\",_\"100537538\",_\"560410\",_\"3242…
dre05132 Salmonella infection	0.958562124888265	1	-0.17386812681358	-0.712523753978902	285246	c(\"100009637\",_\"403145\",_\"321070\",_\"556104\",_\"30681\",_\"404036\",_\"571965\")
dre00910 Nitrogen metabolism	0.964306432601603	1	-0.205980304997156	-0.568047113371073	260976	c(\"100537787\",_\"550233\",_\"567897\")
dre04120 Ubiquitin mediated proteolysis	0.978525362962653	1	0.159381568880915	0.739641277549925	187232	c(\"503534\",_\"100330952\",_\"436873\",_\"406606\",_\"406794\",_\"406596\",_\"394085\",_\"393907\",_\"402829\",_\"557472\",_\"100001914\",_\"797853\",_\"572370\",_\"80955\",_\"100319387\",_\"567370\",_\"323951\",_\"324089\",_\"30637\",_\"335444\",_\"393599\",_\"436602\",_\"559776\",_\"554561\",_\"368425\",_\"558479\",_\"406776\",_\"170784\",_\"373107\",_\"415148\",_\"406807\",_\"321943\")
dre01210 2-Oxocarboxylic acid metabolism	0.980230432566397	1	0.181630089967533	0.544148007581618	223072	c(\"403086\",_\"406688\",_\"393926\",_\"337412\",_\"799963\",_\"335974\",_\"100006589\",_\"436949\",_\"550579\",_\"557979\",_\"415247\",_\"322339\")
dre04910 Insulin signaling pathway	0.982519028215576	1	-0.160383335780805	-0.718650952911351	306710	c(\"799144\",_\"405894\",_\"553418\",_\"553656\",_\"557893\",_\"567969\",_\"30716\",_\"571155\",_\"325179\",_\"559403\",_\"100535524\",_\"562242\",_\"565379\",_\"403065\",_\"541523\",_\"406339\",_\"563181\",_\"559001\")
dre00564 Glycerophospholipid metabolism	0.983681487916601	1	0.158258892088688	0.681043562925127	199285	c(\"335485\",_\"570720\",_\"567414\",_\"449663\",_\"559124\",_\"550279\",_\"394161\",_\"558422\",_\"565743\",_\"555725\",_\"558499\",_\"556641\",_\"503936\",_\"559442\",_\"570695\")
dre03050 Proteasome	0.985015214527178	1	0.161387250228323	0.625733442513735	210086	c(\"30665\",_\"436820\",_\"503934\",_\"405790\",_\"321898\",_\"393261\",_\"550499\",_\"30649\",_\"564370\",_\"64278\",_\"30647\",_\"799058\",_\"30387\",_\"393922\",_\"30388\")
dre03018 RNA degradation	0.985191838394794	1	-0.161659057701485	-0.648428423167781	290670	c(\"561416\",_\"445157\",_\"569072\",_\"492503\",_\"447836\",_\"394064\",_\"449540\",_\"57924\",_\"100538016\",_\"100332172\",_\"406788\",_\"504054\",_\"327625\",_\"326786\")
dre04110 Cell cycle	0.98618230879281	1	-0.15913516883519	-0.69473192223777	302612	c(\"324256\",_\"569473\",_\"497646\",_\"798352\",_\"393548\",_\"100333252\",_\"399483\",_\"100331892\",_\"767751\",_\"402908\",_\"492768\",_\"30450\",_\"555797\",_\"359834\",_\"494046\",_\"402825\",_\"327471\",_\"564982\")
dre03010 Ribosome	0.994390645403046	1	-0.151505678687918	-0.657424768177498	303846	c(\"100093703\",_\"751730\",_\"751746\",_\"445150\",_\"415142\",_\"572170\",_\"565937\",_\"562703\",_\"554098\",_\"751681\")
dre04210 Apoptosis	0.99774978920742	1	0.142892880524647	0.670658863596004	189332	c(\"100004321\",_\"492763\",_\"100002454\",_\"406768\",_\"562317\",_\"100149388\",_\"406471\",_\"558045\",_\"565106\",_\"561737\",_\"565825\",_\"100000986\",_\"431763\",_\"100007048\",_\"30546\",_\"393664\",_\"393317\",_\"100002293\",_\"394198\",_\"541374\",_\"406303\",_\"373130\",_\"195816\",_\"445164\",_\"562585\",_\"58081\",_\"552927\",_\"567460\",_\"114401\",_\"100149273\",_\"100148503\",_\"5…
dre04920 Adipocytokine signaling pathway	0.998017200422739	1	0.138512491778942	0.578114674176701	205864	c(\"436905\",_\"406596\",_\"406471\",_\"559656\",_\"567157\",_\"678619\",_\"790919\")
dre03015 mRNA surveillance pathway	0.998247003893674	1	-0.141391274347648	-0.575745327292693	296114	c(\"393701\",_\"100005981\",_\"393100\",_\"445485\",_\"394111\",_\"100334020\",_\"327069\",_\"450021\")
dre03013 RNA transport	0.998740972937375	1	-0.142158102239863	-0.629593501774106	309372	c(\"492652\",_\"559225\",_\"445109\",_\"325064\",_\"436813\",_\"393180\",_\"562350\",_\"445490\",_\"541523\",_\"335750\",_\"445136\",_\"799538\",_\"259191\",_\"30699\",_\"798703\",_\"324754\",_\"327625\")
dre04150 mTOR signaling pathway	0.999743727736347	1	-0.134061315784674	-0.600706375560596	312087	c(\"567746\",_\"553656\",_\"100149082\",_\"103909113\",_\"436718\",_\"30716\",_\"60632\",_\"405785\",_\"562242\",_\"403065\",_\"541523\",_\"563181\",_\"30123\",_\"378866\",_\"796322\",_\"567524\",_\"497384\")
dre04070 Phosphatidylinositol signaling system	0.99975381913025	1	-0.128638097397859	-0.539661621163647	300517	c(\"553595\",_\"100002015\",_\"565122\",_\"325179\",_\"567728\",_\"566642\",_\"100330514\",_\"792527\",_\"497384\",_\"566188\",_\"641571\",_\"337690\",_\"553380\",_\"553750\",_\"100537538\",_\"373124\",_\"368217\",_\"641570\",_\"100002263\",_\"724010\",_\"794666\",_\"555899\",_\"556136\",_\"404211\",_\"558940\",_\"406290\",_\"606579\")
dre03040 Spliceosome	0.999994857051754	1	0.112920916144167	0.517451941857021	194439	c(\"321948\",_\"405835\",_\"431751\",_\"393505\",_\"445089\",_\"796388\",_\"336645\",_\"394053\",_\"321114\",_\"436883\",_\"415167\",_\"568088\",_\"100004402\",_\"393476\",_\"334490\",_\"322206\",_\"393669\",_\"393840\",_\"406691\",_\"560127\",_\"436751\",_\"324121\",_\"337851\",_\"334283\",_\"570205\",_\"797473\",_\"321872\",_\"406775\",_\"393467\",_\"192331\",_\"436946\",_\"445302\",_\"562370\"…
dre04140 Autophagy - animal	1	1	-0.112492669315291	-0.500761275878765	310851	c(\"570965\",_\"553656\",_\"30716\",_\"567680\",_\"402792\",_\"100317924\",_\"562242\",_\"326974\",_\"563181\",_\"553460\",_\"336116\",_\"572060\",_\"378866\",_\"567524\",_\"564088\",_\"556756\",_\"641330\",_\"406728\",_\"30262\",_\"100149925\",_\"324254\",_\"403146\",_\"445289\",_\"570772\",_\"393405\",_\"101883461\",_\"100002263\",_\"100149794\",_\"321622\",_\"30380\",_\"403000\",_\"794462\",_\…
