# Supplementary material for: Wasl is crucial to maintain microglial core activities during glioblastoma initiation stages
Source: Glia. 2022 Feb 22;70(6):1027–51. doi: 10.1002/glia.24154 (PMC9306864; doi:10.1002/glia.24154)
Supplement: Supplementary file 7 — Table S2 [file GLIA-70-1027-s006.xlsx]

## Sheet: 3dpf and 5 dpf DEG
		3 dpf significant if padj ≤ 0,05 and if FC ≥ 2 gene higher expressed in 3 dpf Hras+ if FC ≤ 2 gene higher expressed in 3 dpf ctr				5 dpf significant if padj ≤ 0,05 and if FC ≥ 2 gene higher expressed in 5 dpf Hras+ if FC ≤ 2 gene higher expressed in 5 dpf ctr				3 dpf Hras+			3 dpf Hras-			5 dpf Hras+			5 dpf Hras-			annotation
ensembl_id	gene_name	baseMean	FC	pvalue	padj	baseMean	FC	pvalue	padj	3dpf Hras+ (1)	3dpf Hras+ (2)	3dpf Hras+ (3)	3dpf Hras- (1)	3dpf Hras- (2)	3dpf Hras- (3)	5dpf Hras+ (1)	5dpf Hras+ (2)	5dpf Hras+ (3)	5dpf Hras- (1)	5dpf Hras- (2)	5dpf Hras- (3)	entrez_id	GO	Kegg
ENSDARG00000020741	fga	3597.56	-1.21849	0.182988	0.768084	704.362	6.94069	9.84236e-16	1.62399e-11	3382.97	1943.77	538.699	3671.16	7714.74	4334.01	1380.14	1343.53	1489.73	9.83476	1.17898	1.75859	378986	`GO:0071704 organic substance metabolic process` `GO:0007154 cell communication` `GO:0060090 binding	/
ENSDARG00000098253	s1pr3b	26.0193	0.810191	NA	NA	660.421	8.60274	7.95925e-15	6.56638e-11	0	122.169	0	3.51055	0	30.4364	969.776	2065.3	926.274	0	1.17898	0	NA	/	/
ENSDARG00000092788	si:dkey-21e2.15	3.74017	0.616811	0.63531	NA	3366.98	5.05572	5.41273e-13	2.977e-09	6.10828	7.94593	1.69937	0.877638	5.17569	0.634091	4942.73	7475.26	7379.96	177.92	159.162	66.8265	567711	`GO:0071704 organic substance metabolic process` `GO:0017171 serine hydrolase activity` `GO:0031224 intrinsic component of membrane` `GO:0044238 primary metabolic process` `GO:0044425 membrane part` `GO:0004175 endopeptidase activity` `GO:0008152 metabolic process` `GO:0016020 membrane` `GO:0019538 protein metabolic process` `GO:0003674 molecular_function` `GO:0043170 macromolecule metabolic proc…	/
ENSDARG00000045415	gnal	494.016	1.5229	0.21347	0.792295	499.092	-5.85776	1.3139e-12	5.41982e-09	223.97	2240.75	1.69937	421.266	6.65446	69.75	3.68036	13.2088	8.24576	412.166	1516.17	1041.09	492467	`GO:0007154 cell communication` `GO:0007186 G-protein coupled receptor signaling pathway` `GO:0036094 small molecule binding` `GO:0050877 neurological system process` `GO:0003924 GTPase activity` `GO:1901363 heterocyclic compound binding` `GO:0000166 nucleotide binding` `GO:0007188 adenylate cyclase-modulating G-protein coupled receptor signaling pathway` `GO:0007608 sensory perception of smell` …	dre04020,Calcium signaling pathway
ENSDARG00000054456	clip3	1053.46	0.632258	0.551978	0.943553	180.653	-6.58048	4.49958e-12	1.23739e-08	351.226	696.262	2967.09	1680.68	90.9443	534.538	0.920091	0.943488	1.83239	213.682	392.6	473.941	562450	/	/
ENSDARG00000002768	pvalb2	1.74916	0.147677	0.903587	NA	332.597	6.61881	4.4249e-12	1.23739e-08	4.07219	1.98648	0	0	4.43631	0	658.785	411.361	919.861	0	1.17898	4.39648	58028	`GO:0043169 cation binding` `GO:0003674 molecular_function` `GO:0043167 ion binding` `GO:0005509 calcium ion binding` `GO:0005488 binding` `GO:0046872 metal ion binding`	/
ENSDARG00000086027	si:ch211-168d23.3	65.1385	1.55824	0.151619	0.730397	113.688	-6.62807	1.02718e-09	2.42122e-06	24.4331	139.054	149.544	52.6583	20.7028	4.43863	0	0	0	127.852	267.628	286.651	101882731	/	/
ENSDARG00000078238	nacc1b	122.511	0.588292	0.590979	0.949534	102.464	-6.4062	3.61148e-09	7.44867e-06	97.7325	333.729	30.5886	200.102	13.3089	59.6045	0	0	0	184.178	113.182	317.426	572093	/	/
ENSDARG00000041750	ccdc92	71.2162	0.330626	0.794065	0.982816	295.978	-6.20239	7.63591e-09	1.39992e-05	171.032	81.4458	0	0.877638	19.224	154.718	0	0	0.916196	573.992	1178.98	21.9824	571995	`GO:0015630 microtubule cytoskeleton` `GO:0043229 intracellular organelle` `GO:0043232 intracellular non-membrane-bounded organelle` `GO:0044422 organelle part` `GO:0005815 microtubule organizing center` `GO:0003674 molecular_function` `GO:0044444 cytoplasmic part` `GO:0044464 cell part` `GO:0005575 cellular_component` `GO:0005622 intracellular` `GO:0005813 centrosome` `GO:0044424 intracellular p…	/
ENSDARG00000103515	vcana	238.781	1.1789	0.355677	0.884027	280.16	-6.16346	9.74557e-09	1.60802e-05	1113.74	48.6688	0	119.359	0	150.914	0	0.943488	0	808.238	18.8637	852.917	116993	`GO:0043169 cation binding` `GO:0048731 system development` `GO:0048729 tissue morphogenesis` `GO:0005198 structural molecule activity` `GO:0022610 biological adhesion` `GO:0007507 heart development` `GO:0003674 molecular_function` `GO:0043167 ion binding` `GO:0072132 mesenchyme morphogenesis` `GO:0005576 extracellular region` `GO:0097367 carbohydrate derivative binding` `GO:0005201 extracellular…	dre04514,Cell adhesion molecules (CAMs)
ENSDARG00000092810	stap2a	111.907	2.65315	0.0192489	0.335474	147.18	-6.36238	1.29427e-08	1.94141e-05	42.758	258.243	319.481	43.8819	0.739385	6.34091	0	0	0.916196	74.2077	556.478	251.479	327172	`GO:0005575 cellular_component`	/
ENSDARG00000092042	AL935153.1	1386.88	7.25445	5.14826e-12	8.66349e-08	554.138	4.97086	2.10447e-08	2.89364e-05	810.365	440.999	7060.87	2.63291	0.739385	5.70682	316.511	829.326	2130.16	4.47034	18.8637	25.4996	NA	/	/
ENSDARG00000019492	shbg	1506.78	-1.13511	0.345236	0.878484	305.813	5.58287	3.53429e-08	4.48583e-05	852.105	1333.92	5.0981	149.198	6420.08	280.268	493.169	86.8009	1247.86	0.894069	0	6.15507	322604	`GO:0008289 lipid binding` `GO:0097159 organic cyclic compound binding` `GO:0003674 molecular_function` `GO:0042562 hormone binding` `GO:0005497 androgen binding` `GO:0005496 steroid binding` `GO:0005488 binding`	/
ENSDARG00000027088	ptgdsb.1	544.886	2.04522	NA	NA	485.722	5.52558	3.90174e-08	4.59848e-05	13.2346	4.96621	2911.01	243.106	39.9268	57.0682	2236.74	150.015	521.316	6.25848	0	0	336492	`GO:0071704 organic substance metabolic process` `GO:0036094 small molecule binding` `GO:0006629 lipid metabolic process` `GO:0051234 establishment of localization` `GO:0044238 primary metabolic process` `GO:0005501 retinoid binding` `GO:0008289 lipid binding` `GO:0008152 metabolic process` `GO:0003674 molecular_function` `GO:0043167 ion binding` `GO:0019840 isoprenoid binding` `GO:0005576 extrac…	dre00590,Arachidonic acid metabolism dre01100,Metabolic pathways
ENSDARG00000076310	si:ch73-290k24.5	231.931	-1.51368	NA	NA	313.399	4.99568	5.82577e-08	6.40835e-05	32.5775	235.398	1.69937	523.072	513.872	84.9681	1024.98	69.8181	761.359	10.7288	4.71592	8.79296	101883316	/	/
ENSDARG00000101901	zgc:193711	28.0092	-0.75943	0.553118	0.943553	87.1334	-5.78067	7.23207e-08	7.45807e-05	1.01805	47.6756	0	11.4093	103.514	4.43863	0	0	0	282.526	198.068	42.2062	569781	`GO:0003674 molecular_function` `GO:0005575 cellular_component` `GO:0008150 biological_process`	/
ENSDARG00000055278	cfb	1822.11	-0.745887	0.43504	0.916852	247.787	4.76672	9.63414e-08	9.3246e-05	2497.27	1031.98	307.585	2927.8	3122.42	1045.62	350.555	2.83047	1133.33	0	0	0	30604	`GO:0071704 organic substance metabolic process` `GO:0050778 positive regulation of immune response` `GO:0017171 serine hydrolase activity` `GO:0048518 positive regulation of biological process` `GO:0072376 protein activation cascade` `GO:0051707 response to other organism` `GO:0044238 primary metabolic process` `GO:0009607 response to biotic stimulus` `GO:0009617 response to bacterium` `GO:00041…	/
ENSDARG00000075054	rasgrf2a	209.368	-0.782071	0.526341	0.936837	383.354	-5.10707	1.07374e-07	9.3246e-05	55.9926	327.77	0	116.726	21.4422	734.277	9.20091	1.88698	10.9944	112.653	1832.13	333.253	558859	/	dre04010,MAPK signaling pathway
ENSDARG00000061916	tmem51b	6.87691	-1.50488	0.193436	NA	74.2234	5.75726	1.06483e-07	9.3246e-05	1.01805	0.993241	0	38.6161	0	0.634091	263.146	90.5749	91.6196	0	0	0	327162	`GO:0031224 intrinsic component of membrane` `GO:0044425 membrane part` `GO:0016020 membrane` `GO:0005575 cellular_component` `GO:0016021 integral component of membrane`	/
ENSDARG00000007769	sult5a1	35.0578	2.59999	0.0331112	0.420026	248.385	5.04876	1.59388e-07	0.000131495	19.3429	173.817	6.79746	0.877638	0	9.51136	48.7648	877.444	548.801	1.78814	4.71592	8.79296	767718	`GO:0016740 transferase activity` `GO:0003674 molecular_function` `GO:0003824 catalytic activity` `GO:0005575 cellular_component` `GO:0016782 transferase activity	/
ENSDARG00000100649	tlr1	2551.69	2.49057	0.0402689	0.453275	99.0604	-5.80559	2.08945e-07	0.000152359	110.967	2211.95	12089.3	0	703.894	194.032	0	0	0.916196	211.894	41.2643	340.288	403127	`GO:0031347 regulation of defense response` `GO:0071704 organic substance metabolic process` `GO:0051239 regulation of multicellular organismal process` `GO:0007154 cell communication` `GO:0044459 plasma membrane part` `GO:0002755 MyD88-dependent toll-like receptor signaling pathway` `GO:0042089 cytokine biosynthetic process` `GO:0060255 regulation of macromolecule metabolic process` `GO:0050778 …	dre04620,Toll-like receptor signaling pathway
ENSDARG00000094840	si:dkey-21e2.13	190.023	3.76953	NA	NA	10169	3.64143	2.1238e-07	0.000152359	12.2166	5.95945	1099.49	10.5317	8.13323	3.80454	13077.3	18363.1	26085	1797.08	760.441	931.175	556666	`GO:0071704 organic substance metabolic process` `GO:0017171 serine hydrolase activity` `GO:0044238 primary metabolic process` `GO:0004175 endopeptidase activity` `GO:0008152 metabolic process` `GO:0019538 protein metabolic process` `GO:0003674 molecular_function` `GO:0043170 macromolecule metabolic process` `GO:0003824 catalytic activity` `GO:0008233 peptidase activity` `GO:0006508 proteolysis` …	/
ENSDARG00000099197	actc1b	727.499	-2.02158	NA	NA	381.044	4.06245	1.96997e-07	0.000152359	6.10828	155.939	198.826	47.3925	0	3956.73	806	1125.58	267.529	30.3983	33.0114	23.741	58114	`GO:0005524 ATP binding` `GO:0036094 small molecule binding` `GO:0032559 adenyl ribonucleotide binding` `GO:1901363 heterocyclic compound binding` `GO:0000166 nucleotide binding` `GO:0032553 ribonucleotide binding` `GO:0097159 organic cyclic compound binding` `GO:0003674 molecular_function` `GO:0043167 ion binding` `GO:0097367 carbohydrate derivative binding` `GO:0043168 anion binding` `GO:003563…	dre04261,Adrenergic signaling in cardiomyocytes dre04260,Cardiac muscle contraction
ENSDARG00000076757	ephb1	115.532	3.36087	0.00349062	0.139525	84.9282	-5.70538	2.22957e-07	0.000153283	0	65.5539	618.569	5.26583	0	3.80454	0	0.943488	0.916196	92.0891	106.108	309.512	100333537	/	/
ENSDARG00000070726	cnga3a	150.301	0.104112	0.922179	0.997552	66.9488	-5.55822	2.56098e-07	0.000156504	134.382	34.7635	302.487	319.46	82.8111	27.9	0	0	0	128.746	222.827	50.1199	567242	`GO:0022803 passive transmembrane transporter activity` `GO:0036094 small molecule binding` `GO:0044459 plasma membrane part` `GO:0022834 ligand-gated channel activity` `GO:0015276 ligand-gated ion channel activity` `GO:0005262 calcium channel activity` `GO:0065008 regulation of biological quality` `GO:0005267 potassium channel activity` `GO:0031224 intrinsic component of membrane` `GO:0030551 cy…	/
ENSDARG00000037789	pvalb1	18.6642	1.5531	NA	NA	100.3	5.37844	2.41051e-07	0.000156504	111.985	0	0	0	0	0	27.6027	466.083	108.111	0	0	0	402805	`GO:0043169 cation binding` `GO:0003674 molecular_function` `GO:0043167 ion binding` `GO:0005575 cellular_component` `GO:0005509 calcium ion binding` `GO:0005488 binding` `GO:0046872 metal ion binding`	/
ENSDARG00000041376	rmi1	45.7988	0.221404	NA	NA	216.391	5.51567	2.51724e-07	0.000156504	0	163.885	0	0	110.908	0	1102.27	182.093	11.9105	0.894069	1.17898	0	393149	`GO:0071704 organic substance metabolic process` `GO:0006259 DNA metabolic process` `GO:0036094 small molecule binding` `GO:0044237 cellular metabolic process` `GO:0044238 primary metabolic process` `GO:1901363 heterocyclic compound binding` `GO:0000166 nucleotide binding` `GO:0006725 cellular aromatic compound metabolic process` `GO:0043229 intracellular organelle` `GO:1901360 organic cyclic com…	dre03460,Fanconi anemia pathway
ENSDARG00000037747	fscn1b	81.2571	0.0435993	0.972577	0.999229	190.312	-4.52751	2.85628e-07	0.000168316	215.826	33.7702	0	1.75528	215.9	20.2909	7.36073	2.83047	14.6591	171.661	650.796	294.564	570314	`GO:0060090 binding	/
ENSDARG00000002764	miox	1487.32	-0.561772	0.582	0.949534	387.007	5.16607	2.95868e-07	0.000168339	1312.26	124.155	1976.36	1121.62	3577.88	811.636	69.9269	527.41	1711.45	3.57627	0	9.67226	571850	`GO:0071704 organic substance metabolic process` `GO:0016052 carbohydrate catabolic process` `GO:0005506 iron ion binding` `GO:0043169 cation binding` `GO:0009056 catabolic process` `GO:0044723 single-organism carbohydrate metabolic process` `GO:1901615 organic hydroxy compound metabolic process` `GO:0044282 small molecule catabolic process` `GO:0044237 cellular metabolic process` `GO:0005975 car…	dre00562,Inositol phosphate metabolism dre00053,Ascorbate and aldarate metabolism
ENSDARG00000102106	tgm1l1	3.22176	0.224898	0.853414	NA	144.987	4.6886	3.19879e-07	0.000175933	0	11.9189	0	6.14347	0	1.26818	76.3675	561.376	217.138	4.47034	3.53694	7.03437	566581	`GO:0071704 organic substance metabolic process` `GO:0016740 transferase activity` `GO:0018149 peptide cross-linking` `GO:0016746 transferase activity	/
ENSDARG00000038439	fabp10a	1158.97	-1.52151	0.124133	0.6829	348.714	4.01052	4.21141e-07	0.000224156	969.181	210.567	336.474	430.043	3714.67	1292.91	692.828	237.759	1080.2	29.5043	21.2216	30.7754	171481	`GO:0036094 small molecule binding` `GO:0051234 establishment of localization` `GO:0005504 fatty acid binding` `GO:0008289 lipid binding` `GO:0097159 organic cyclic compound binding` `GO:0003674 molecular_function` `GO:0032052 bile acid binding` `GO:0043167 ion binding` `GO:0005215 transporter activity` `GO:0044464 cell part` `GO:0043177 organic acid binding` `GO:0005575 cellular_component` `GO:0…	/
ENSDARG00000052567	tmem35	603.773	-0.884828	0.415947	0.910873	182.53	-4.32505	4.94604e-07	0.00025503	19.3429	941.593	169.937	776.71	306.105	1408.95	18.4018	7.54791	3.66478	302.195	550.583	212.79	791920	`GO:0031982 vesicle` `GO:0031224 intrinsic component of membrane` `GO:0044438 microbody part` `GO:0044425 membrane part` `GO:0043229 intracellular organelle` `GO:0031903 microbody membrane` `GO:0044422 organelle part` `GO:0043231 intracellular membrane-bounded organelle` `GO:0016020 membrane` `GO:0044439 peroxisomal part` `GO:0042579 microbody` `GO:0003674 molecular_function` `GO:0005777 peroxiso…	/
ENSDARG00000077068	si:ch211-11p18.6	49.9642	-2.8639	0.0145853	0.29607	236.93	-4.56035	5.93636e-07	0.000296818	4.07219	8.93917	3.39873	78.9874	1.47877	202.909	9.20091	0.943488	17.4077	383.555	291.208	719.264	566957	/	/
ENSDARG00000007531	zcchc9	448.166	1.54127	0.21135	0.79126	244.099	-4.65777	6.57722e-07	0.000319189	0	393.324	1864.2	308.929	103.514	19.0227	11.0411	7.54791	5.49718	514.089	880.697	45.7234	386639	`GO:0043169 cation binding` `GO:1901363 heterocyclic compound binding` `GO:0097159 organic cyclic compound binding` `GO:0003674 molecular_function` `GO:0008270 zinc ion binding` `GO:0043167 ion binding` `GO:0005575 cellular_component` `GO:0046914 transition metal ion binding` `GO:0008150 biological_process` `GO:0003676 nucleic acid binding` `GO:0005488 binding` `GO:0046872 metal ion binding`	/
ENSDARG00000039065	trpc2a	51.982	-1.19864	0.343801	0.878053	57.4239	-5.34466	7.10148e-07	0.000329548	0	46.6823	0	209.756	55.4539	0	0	0	0	42.9153	162.699	138.929	559914	`GO:0022803 passive transmembrane transporter activity` `GO:0044459 plasma membrane part` `GO:0005262 calcium channel activity` `GO:0065008 regulation of biological quality` `GO:0031224 intrinsic component of membrane` `GO:0009566 fertilization` `GO:0022891 substrate-specific transmembrane transporter activity` `GO:0072511 divalent inorganic cation transport` `GO:0051234 establishment of localiza…	/
ENSDARG00000090167	FO904898.1	21.2832	-0.985079	0.444353	0.919184	60.9146	-5.31519	7.19014e-07	0.000329548	10.1805	17.8783	0	25.4515	0	74.1886	0	0	0	79.5721	235.796	50.1199	NA	/	/
ENSDARG00000087709	FAT3	243.563	-1.41183	0.254616	0.830739	539.047	4.8682	7.99921e-07	0.000356722	14.2527	246.324	0	515.174	678.016	7.60909	3.68036	1693.56	1528.21	1.78814	0	7.03437	568600	/	/
ENSDARG00000056590	calca	8.31601	0.126542	0.92031	NA	86.5763	-5.45677	9.10506e-07	0.000395351	0	27.8108	0	8.77638	13.3089	0	0	0.943488	0	73.3136	49.5171	395.683	436744	`GO:0005102 receptor binding` `GO:0065008 regulation of biological quality` `GO:0098771 inorganic ion homeostasis` `GO:0003674 molecular_function` `GO:0005179 hormone activity` `GO:0005576 extracellular region` `GO:0072507 divalent inorganic cation homeostasis` `GO:0005575 cellular_component` `GO:0055065 metal ion homeostasis` `GO:0048878 chemical homeostasis` `GO:0055080 cation homeostasis` `GO:…	/
ENSDARG00000062165	tub	238.143	1.42404	0.214424	0.793319	146.934	-5.08368	1.33016e-06	0.000562761	144.563	981.323	6.79746	82.498	26.6178	187.057	0	0	3.66478	48.2797	558.836	270.823	568677	/	/
ENSDARG00000104139	atp1a3b	315.985	0.00385333	0.997075	0.9993	66.1927	-4.72828	1.39374e-06	0.000574918	604.72	69.5269	275.297	52.6583	687.628	206.079	0.920091	1.88698	2.74859	67.0551	225.185	99.3605	64611	`GO:0005524 ATP binding` `GO:0036094 small molecule binding` `GO:0044459 plasma membrane part` `GO:0030004 cellular monovalent inorganic cation homeostasis` `GO:0035725 sodium ion transmembrane transport` `GO:0043169 cation binding` `GO:0048731 system development` `GO:0032559 adenyl ribonucleotide binding` `GO:0065008 regulation of biological quality` `GO:0015662 ATPase activity	dre04261,Adrenergic signaling in cardiomyocytes dre04260,Cardiac muscle contraction
ENSDARG00000014722	her1	8.07294	1.17694	0.21618	NA	149.281	4.29549	1.45444e-06	0.000585324	0	46.6823	0	1.75528	0	0	0.920091	494.388	400.378	0	0	0	30287	`GO:0031324 negative regulation of cellular metabolic process` `GO:0071704 organic substance metabolic process` `GO:0009792 embryo development ending in birth or egg hatching` `GO:0006355 regulation of transcription	/
ENSDARG00000039682	si:ch211-121a2.2	87.4859	3.35818	0.00286038	0.12667	98.9438	4.45778	1.77736e-06	0.000698249	19.3429	498.607	1.69937	5.26583	0	0	383.678	126.427	71.4633	2.68221	5.89489	3.51718	564515	`GO:0071704 organic substance metabolic process` `GO:0016788 hydrolase activity	/
ENSDARG00000055240	xdh	491.04	-2.0156	0.0642856	0.542527	246.849	4.85671	1.96761e-06	0.000755012	277.927	102.304	33.9873	106.194	2198.19	227.639	301.79	0.943488	1173.65	0.894069	1.17898	2.63789	560486	`GO:0071704 organic substance metabolic process` `GO:0036094 small molecule binding` `GO:0005506 iron ion binding` `GO:0043169 cation binding` `GO:0019439 aromatic compound catabolic process` `GO:0009056 catabolic process` `GO:0055086 nucleobase-containing small molecule metabolic process` `GO:0044237 cellular metabolic process` `GO:0044238 primary metabolic process` `GO:1901363 heterocyclic comp…	dre04146,Peroxisome dre00983,Drug metabolism - other enzymes dre00230,Purine metabolism dre00232,Caffeine metabolism dre01100,Metabolic pathways
ENSDARG00000094537	si:ch211-137i24.12	533.537	0.90024	0.427087	0.912993	105.129	-4.48221	2.13032e-06	0.000771092	1231.84	971.39	28.8892	260.659	686.888	21.5591	0	0	0	408.589	2.35796	219.824	100004856	`GO:0031224 intrinsic component of membrane` `GO:0005615 extracellular space` `GO:0044425 membrane part` `GO:0016020 membrane` `GO:0006955 immune response` `GO:0002377 immunoglobulin production` `GO:0005576 extracellular region` `GO:0044421 extracellular region part` `GO:0005575 cellular_component` `GO:0050896 response to stimulus` `GO:0002376 immune system process` `GO:0016021 integral component…	/
ENSDARG00000011573	abcb11a	17.0541	0.654496	0.603705	0.953555	77.1215	-5.27036	2.14971e-06	0.000771092	0	75.4864	1.69937	0	25.1391	0	0.920091	0	0.916196	24.1399	268.807	167.946	797269	`GO:0005524 ATP binding` `GO:0036094 small molecule binding` `GO:0032559 adenyl ribonucleotide binding` `GO:0015405 P-P-bond-hydrolysis-driven transmembrane transporter activity` `GO:0031224 intrinsic component of membrane` `GO:0042623 ATPase activity	dre02010,ABC transporters
ENSDARG00000033684	oxgr1a.1	0	NA	NA	NA	53.5681	-5.06367	2.06463e-06	0.000771092	0	0	0	0	0	0	0	0	0	35.7627	82.5285	203.117	678638	`GO:0007154 cell communication` `GO:0007186 G-protein coupled receptor signaling pathway` `GO:0031224 intrinsic component of membrane` `GO:0004888 transmembrane signaling receptor activity` `GO:0044425 membrane part` `GO:0060089 molecular transducer activity` `GO:0016020 membrane` `GO:0004871 signal transducer activity` `GO:0003674 molecular_function` `GO:0050794 regulation of cellular process` `…	/
ENSDARG00000005023	fkbp9	53.0682	-2.12165	0.0543002	0.515377	196.995	4.77361	2.27151e-06	0.000797446	6.10828	30.7905	3.39873	161.485	88.7262	27.9	239.224	706.673	224.468	10.7288	0	0.879296	445126	`GO:0005527 macrolide binding` `GO:0043169 cation binding` `GO:0012505 endomembrane system` `GO:0003755 peptidyl-prolyl cis-trans isomerase activity` `GO:1901363 heterocyclic compound binding` `GO:0044425 membrane part` `GO:0043229 intracellular organelle` `GO:0044432 endoplasmic reticulum part` `GO:0044422 organelle part` `GO:0043231 intracellular membrane-bounded organelle` `GO:0016020 membrane…	/
ENSDARG00000059775	slc32a1	49.6829	-0.567538	0.626652	0.957676	50.3961	-4.98028	2.98567e-06	0.00102604	4.07219	59.5945	45.8829	130.768	53.9751	3.80454	0	0	0	35.7627	190.995	75.6195	798575	`GO:0046943 carboxylic acid transmembrane transporter activity` `GO:0031224 intrinsic component of membrane` `GO:0022891 substrate-specific transmembrane transporter activity` `GO:0044425 membrane part` `GO:0015171 amino acid transmembrane transporter activity` `GO:0016020 membrane` `GO:0003674 molecular_function` `GO:0022892 substrate-specific transporter activity` `GO:0005215 transporter activi…	/
ENSDARG00000020574	atp2a1	365.126	-0.36081	0.69144	0.968976	178.894	3.69009	3.04704e-06	0.00102604	108.931	585.019	243.009	446.718	426.625	380.454	379.998	326.447	313.339	9.83476	12.9688	30.7754	260440	`GO:0005524 ATP binding` `GO:0005388 calcium-transporting ATPase activity` `GO:0051239 regulation of multicellular organismal process` `GO:0050881 musculoskeletal movement` `GO:0036094 small molecule binding` `GO:0044459 plasma membrane part` `GO:0009612 response to mechanical stimulus` `GO:0043169 cation binding` `GO:0045933 positive regulation of muscle contraction` `GO:0048518 positive regulat…	dre04020,Calcium signaling pathway
ENSDARG00000102456	cfhl4	2925.97	0.0296004	0.970562	0.999229	521.327	4.714	3.30927e-06	0.00109206	3303.56	2465.23	3109.84	2001.89	2793.4	3881.9	432.443	13.2088	2656.97	2.68221	16.5057	6.15507	559122	/	/
ENSDARG00000055565	cacnb2b	222.105	-1.70569	0.10559	0.650183	61.382	-4.92515	3.99353e-06	0.00129203	126.238	115.216	3.39873	421.266	245.476	421.036	1.84018	0.943488	0	225.305	70.7387	69.4644	558806	`GO:1903169 regulation of calcium ion transmembrane transport` `GO:0022898 regulation of transmembrane transporter activity` `GO:0022803 passive transmembrane transporter activity` `GO:0007154 cell communication` `GO:0044459 plasma membrane part` `GO:0007528 neuromuscular junction development` `GO:1901385 regulation of voltage-gated calcium channel activity` `GO:1901019 regulation of calcium ion …	/
ENSDARG00000062206	skiv2l	145.724	0.612575	0.546054	0.942841	669.265	3.48655	4.28183e-06	0.00135866	95.6964	142.034	310.984	47.3925	243.997	34.2409	843.723	792.53	2136.57	95.6653	45.9802	101.119	559653	`GO:0071704 organic substance metabolic process` `GO:0005524 ATP binding` `GO:0009057 macromolecule catabolic process` `GO:0036094 small molecule binding` `GO:0003724 RNA helicase activity` `GO:0000184 nuclear-transcribed mRNA catabolic process	dre03018,RNA degradation
ENSDARG00000098603	BX914220.1	1.82094	1.29431	0.228204	NA	68.9316	-5.09153	4.63285e-06	0.00141559	0	10.9257	0	0	0	0	0	1.88698	0	65.267	103.75	242.686	NA	/	/
ENSDARG00000077513	ppp1r3da	37.8908	-4.02212	NA	NA	73.8898	-4.53098	4.60497e-06	0.00141559	0	0.993241	0	207.123	10.3514	8.87727	0	0	0	395.178	16.5057	31.6547	799144	`GO:0003674 molecular_function` `GO:0005575 cellular_component` `GO:0008150 biological_process`	dre04910,Insulin signaling pathway
ENSDARG00000104555	sh2d3cb	37.3463	-2.73427	0.0228651	0.367744	339.777	4.59088	5.16274e-06	0.00154882	9.16242	2.97972	0	6.14347	144.919	60.8727	1875.15	138.693	16.4915	7.15255	1.17898	0	394051	`GO:0071704 organic substance metabolic process` `GO:0007154 cell communication` `GO:0060090 binding	/
ENSDARG00000092532	si:dkey-21e2.4	21.3427	-0.719459	0.577287	0.949118	4528.7	3.32999	5.3196e-06	0.00154953	1.01805	20.8581	15.2943	0	1.47877	89.4068	8233.89	11525.7	5518.25	290.572	944.362	659.472	100034439	`GO:0071704 organic substance metabolic process` `GO:0017171 serine hydrolase activity` `GO:0044238 primary metabolic process` `GO:0004175 endopeptidase activity` `GO:0008152 metabolic process` `GO:0019538 protein metabolic process` `GO:0003674 molecular_function` `GO:0043170 macromolecule metabolic process` `GO:0003824 catalytic activity` `GO:0008233 peptidase activity` `GO:0006508 proteolysis` …	/
ENSDARG00000010276	ptgs2b	288.373	-0.452018	0.71397	0.971668	117.105	-4.56756	5.35292e-06	0.00154953	541.601	123.162	0	201.857	26.6178	837	2.76027	5.66093	0.916196	156.462	29.4745	507.354	559020	`GO:0006690 icosanoid metabolic process` `GO:0071704 organic substance metabolic process` `GO:0046394 carboxylic acid biosynthetic process` `GO:0006950 response to stress` `GO:0006629 lipid metabolic process` `GO:0065008 regulation of biological quality` `GO:0006082 organic acid metabolic process` `GO:0044283 small molecule biosynthetic process` `GO:0044237 cellular metabolic process` `GO:0071407…	dre04370,VEGF signaling pathway dre00590,Arachidonic acid metabolism dre01100,Metabolic pathways
ENSDARG00000053481	entpd5a	82.434	2.84006	NA	NA	126.611	3.92273	5.52901e-06	0.00157291	4.07219	477.749	0	11.4093	0.739385	0.634091	676.267	0.943488	82.4576	0	0	0	556849	`GO:0072506 trivalent inorganic anion homeostasis` `GO:0048731 system development` `GO:0065008 regulation of biological quality` `GO:0030282 bone mineralization` `GO:0098771 inorganic ion homeostasis` `GO:0072505 divalent inorganic anion homeostasis` `GO:0003674 molecular_function` `GO:0003824 catalytic activity` `GO:0044767 single-organism developmental process` `GO:0048856 anatomical structure …	dre00240,Pyrimidine metabolism dre00230,Purine metabolism
ENSDARG00000098308	CABZ01030038.1	17.1334	1.15057	0.367888	0.891325	84.5419	4.93638	6.00067e-06	0.00167815	0	78.4661	6.79746	0	11.8302	5.70682	68.0867	423.626	14.6591	0	0	0.879296	100330212	/	/
ENSDARG00000094606	si:zfos-364h11.2	151.237	1.44907	0.186215	0.769553	52.9194	-5.02243	6.31876e-06	0.00170917	117.075	535.357	61.1772	76.3545	112.386	5.07273	0.920091	0.943488	0	183.284	84.8865	47.482	NA	/	/
ENSDARG00000103494	usp43a	394.553	1.38717	0.191052	0.774936	78.6127	-4.3441	6.23132e-06	0.00170917	30.5414	1318.03	477.522	111.46	288.36	141.402	0	0	0	2.68221	163.878	305.116	563983	`GO:0071704 organic substance metabolic process` `GO:0009057 macromolecule catabolic process` `GO:0036459 thiol-dependent ubiquitinyl hydrolase activity` `GO:0016579 protein deubiquitination` `GO:0009056 catabolic process` `GO:0044237 cellular metabolic process` `GO:0044238 primary metabolic process` `GO:0008152 metabolic process` `GO:0036211 protein modification process` `GO:0019538 protein meta…	/
ENSDARG00000009443	zgc:92137	6.12499	1.37802	0.0975786	NA	105.3	3.98792	7.70309e-06	0.00205002	0	36.7499	0	0	0	0	121.452	0.943488	509.405	0	0	0	445049	`GO:0071704 organic substance metabolic process` `GO:0043169 cation binding` `GO:0005975 carbohydrate metabolic process` `GO:0044238 primary metabolic process` `GO:0008152 metabolic process` `GO:0016798 hydrolase activity	/
ENSDARG00000021853	ntpcr	1.83534	-1.22832	0.301119	NA	148.779	-4.38106	8.39392e-06	0.00219841	0	0	0	3.51055	3.69692	3.80454	6.44064	0	9.16196	249.445	490.455	137.17	445069	`GO:0016788 hydrolase activity	dre00230,Purine metabolism dre00730,Thiamine metabolism dre01100,Metabolic pathways
ENSDARG00000102435	plekhf1	40.7441	2.79584	0.0143629	0.294485	69.2831	-4.30762	9.20853e-06	0.00233755	93.6603	147	0	0	0	3.80454	0	0	0	66.1611	344.262	5.27578	393311	`GO:0043169 cation binding` `GO:0003674 molecular_function` `GO:0043167 ion binding` `GO:0005488 binding` `GO:0046872 metal ion binding`	/
ENSDARG00000088966	BX511034.3	2.94986	-0.0793267	0.948283	NA	81.2124	-3.79469	9.11868e-06	0.00233755	4.07219	3.97297	0	9.65402	0	0	7.36073	9.43488	3.66478	185.966	115.54	165.308	NA	/	/
ENSDARG00000101762	fah	7109.27	-0.352846	0.681379	0.968976	1179.12	3.56652	1.11659e-05	0.00279149	7595.65	4074.28	6702.3	7702.15	12902.3	3678.99	1036.94	2817.26	2842.96	242.293	82.5285	52.7578	322372	`GO:0071704 organic substance metabolic process` `GO:0006520 cellular amino acid metabolic process` `GO:0006082 organic acid metabolic process` `GO:0044237 cellular metabolic process` `GO:0044238 primary metabolic process` `GO:0006725 cellular aromatic compound metabolic process` `GO:1901360 organic cyclic compound metabolic process` `GO:0008152 metabolic process` `GO:0044763 single-organism cell…	dre00350,Tyrosine metabolism dre01100,Metabolic pathways
ENSDARG00000101688	si:dkey-207l24.2	8.03172	-1.69072	0.180451	NA	87.0971	4.02383	1.14517e-05	0.00282019	3.05414	0.993241	0	39.4937	1.47877	3.17045	69.9269	1.88698	450.768	0	0	0	101883749	/	/
ENSDARG00000091841	si:cabz01071909.2	44.7258	-3.88836	0.00096707	0.0666961	57.1645	-4.38906	1.1732e-05	0.00283617	0	0.993241	0	227.308	0.739385	39.3136	0	0	0	7.15255	252.301	83.5331	560148	/	/
ENSDARG00000104943	mad2l1bp	191.56	-1.79467	0.0459964	0.483694	58.1747	-4.84184	1.18603e-05	0.00283617	39.7038	88.3985	91.7658	162.363	435.498	331.629	0.920091	0	0	92.0891	239.333	16.7066	101886806	/	/
ENSDARG00000100584	ccdc40	37.2401	1.23998	NA	NA	266.475	3.48913	1.27197e-05	0.00295599	0	195.669	0	2.63291	25.1391	0	518.931	321.73	666.074	46.4916	34.1904	11.4309	568590	`GO:0001655 urogenital system development` `GO:0006928 movement of cell or subcellular component` `GO:0060562 epithelial tube morphogenesis` `GO:0035050 embryonic heart tube development` `GO:1902589 single-organism organelle organization` `GO:0070286 axonemal dynein complex assembly` `GO:0048731 system development` `GO:0048729 tissue morphogenesis` `GO:0001578 microtubule bundle formation` `GO:00…	/
ENSDARG00000086613	si:dkey-266f7.10	0	NA	NA	NA	58.0278	4.7867	1.25869e-05	0.00295599	0	0	0	0	0	0	267.746	47.1744	32.0669	0	1.17898	0	110438134	/	/
ENSDARG00000074732	BX682234.1	581.456	1.11047	0.336914	0.876629	82.7297	-3.95884	1.33373e-05	0.00305647	1417.12	1168.05	1.69937	174.65	368.953	358.261	0	0	0	324.547	170.952	0.879296	101882781	/	/
ENSDARG00000071656	si:dkey-19a16.5	17.9027	0.492382	0.705173	0.970447	100.185	-4.56883	1.4466e-05	0.00326972	66.1731	4.96621	0	32.4726	0	3.80454	0.920091	3.77395	0	114.441	21.2216	460.751	100002776	`GO:0005102 receptor binding` `GO:0031224 intrinsic component of membrane` `GO:0044425 membrane part` `GO:0016020 membrane` `GO:0006955 immune response` `GO:0003674 molecular_function` `GO:0044464 cell part` `GO:0005575 cellular_component` `GO:0050896 response to stimulus` `GO:0002376 immune system process` `GO:0016021 integral component of membrane` `GO:0008150 biological_process` `GO:0005623 ce…	/
ENSDARG00000105193	BX927404.1	99.8803	-0.945956	0.458504	0.924068	113.205	-4.53343	1.52102e-05	0.00339147	0	147.993	0	34.2279	123.477	293.584	3.68036	1.88698	0	17.8814	545.867	109.912	NA	/	/
ENSDARG00000101461	emp3b	73.1032	-1.68359	0.142466	0.71973	85.016	-3.78135	1.85511e-05	0.00406022	33.5955	38.7364	1.69937	276.456	13.3089	74.8227	0	0	0	23.2458	2.35796	484.492	560722	`GO:0040007 growth` `GO:0031224 intrinsic component of membrane` `GO:0044425 membrane part` `GO:0044763 single-organism cellular process` `GO:0016020 membrane` `GO:0003674 molecular_function` `GO:0005575 cellular_component` `GO:0016021 integral component of membrane` `GO:0016049 cell growth` `GO:0008150 biological_process` `GO:0044699 single-organism process` `GO:0009987 cellular process`	/
ENSDARG00000037555	atoh8	21.3958	-1.42468	0.262826	0.836526	310.082	3.565	1.87016e-05	0.00406022	0	17.8783	0	53.5359	3.69692	53.2636	0	181.15	1677.55	1.78814	0	0	561606	`GO:0071704 organic substance metabolic process` `GO:0051239 regulation of multicellular organismal process` `GO:0060041 retina development in camera-type eye` `GO:0006355 regulation of transcription	/
ENSDARG00000074328	apba1b	265.91	-2.0029	0.0963438	0.631696	73.6349	-4.43048	1.92349e-05	0.00412175	3.05414	176.797	0	507.275	207.028	701.304	1.84018	3.77395	0	47.3856	291.208	97.6019	565507	/	/
ENSDARG00000003344	trpc2b	28.4489	-1.22042	0.339904	0.877405	65.7769	-4.62246	1.96481e-05	0.00415633	4.07219	25.8243	0	52.6583	0	88.1386	0	0	2.74859	44.7034	189.816	157.394	562120	`GO:0022803 passive transmembrane transporter activity` `GO:0044459 plasma membrane part` `GO:0005262 calcium channel activity` `GO:0065008 regulation of biological quality` `GO:0031224 intrinsic component of membrane` `GO:0009566 fertilization` `GO:0022891 substrate-specific transmembrane transporter activity` `GO:0072511 divalent inorganic cation transport` `GO:0051234 establishment of localiza…	/
ENSDARG00000099409	zgc:162182	70.084	2.70305	0.0237714	0.371081	59.9167	-4.52067	2.02047e-05	0.00419244	10.1805	84.4255	302.487	4.38819	0	19.0227	2.76027	0.943488	0	232.458	42.4432	80.8952	100038769	`GO:0060089 molecular transducer activity` `GO:0016020 membrane` `GO:0003674 molecular_function` `GO:0005575 cellular_component` `GO:0004872 receptor activity` `GO:0008150 biological_process`	/
ENSDARG00000096489	BX248324.2	33.0065	-0.356	0.784858	0.981399	35.2691	-4.53559	2.0327e-05	0.00419244	0	56.6148	18.693	121.992	0.739385	0	0	0	0	77.784	31.8324	101.998	NA	/	/
ENSDARG00000097275	si:ch211-147g22.4	0	NA	NA	NA	172.223	3.74674	2.05867e-05	0.00419358	0	0	0	0	0	0	0	217.946	814.498	0.894069	0	0	NA	/	/
ENSDARG00000079412	ftr02	36.747	0.82128	0.485125	0.930798	148.86	-4.40653	2.08542e-05	0.00419627	107.913	38.7364	5.0981	38.6161	2.21815	27.9	0	0	4.58098	67.9492	779.305	41.3269	570286	`GO:0043169 cation binding` `GO:0003674 molecular_function` `GO:0008270 zinc ion binding` `GO:0043167 ion binding` `GO:0044464 cell part` `GO:0005575 cellular_component` `GO:0005622 intracellular` `GO:0046914 transition metal ion binding` `GO:0005623 cell` `GO:0005488 binding` `GO:0046872 metal ion binding`	/
ENSDARG00000006990	creld1b	30.549	2.89741	0.00863272	0.225927	92.731	-4.53414	2.39059e-05	0.00459063	31.5595	149.979	0	1.75528	0	0	0	1.88698	0	12.517	60.1279	481.854	569741	/	/
ENSDARG00000014113	wasla	164.787	-0.294265	0.78533	0.981764	284.91	-4.20864	2.35267e-05	0.00459063	153.725	55.6215	220.918	417.756	128.653	12.0477	5.52055	8.4914	18.3239	30.3983	1434.82	211.91	100009637	`GO:0007015 actin filament organization` `GO:1902589 single-organism organelle organization` `GO:0048731 system development` `GO:0071840 cellular component organization or biogenesis` `GO:0003779 actin binding` `GO:0044763 single-organism cellular process` `GO:0016043 cellular component organization` `GO:0007010 cytoskeleton organization` `GO:0030099 myeloid cell differentiation` `GO:0003674 mole…	dre05132,Salmonella infection dre04530,Tight junction dre04520,Adherens junction dre04810,Regulation of actin cytoskeleton dre04144,Endocytosis
ENSDARG00000099984	CABZ01023255.1	9.96327	1.27986	0.301121	NA	55.6528	-4.39449	2.39269e-05	0.00459063	14.2527	24.831	8.49683	7.02111	0.739385	4.43863	1.84018	0	2.74859	48.2797	99.0342	182.014	110438218	/	/
ENSDARG00000074056	kctd1	123.501	-2.04598	NA	NA	87.3914	-4.319	2.38838e-05	0.00459063	0	9.93241	0	731.073	0	0	0	0	0.916196	481.009	38.9063	3.51718	555637	`GO:0051259 protein oligomerization` `GO:0071840 cellular component organization or biogenesis` `GO:0016043 cellular component organization` `GO:0051260 protein homooligomerization` `GO:0006461 protein complex assembly` `GO:0065003 macromolecular complex assembly` `GO:0071822 protein complex subunit organization` `GO:0008150 biological_process` `GO:0043933 macromolecular complex subunit organizat…	/
ENSDARG00000011371	zgc:64106	192.735	0.459001	0.720737	0.972049	95.1534	4.528	2.4305e-05	0.00460957	4.07219	718.114	8.49683	41.249	384.48	0	202.42	10.3784	355.484	0	0	2.63789	393348	`GO:0016491 oxidoreductase activity` `GO:0003674 molecular_function` `GO:0003824 catalytic activity` `GO:0005575 cellular_component`	/
ENSDARG00000093415	si:dkey-78l4.1	0	NA	NA	NA	492.621	3.79026	2.52363e-05	0.0047318	0	0	0	0	0	0	243.824	1901.13	697.225	65.267	37.7273	10.5516	100034605	`GO:0071704 organic substance metabolic process` `GO:0017171 serine hydrolase activity` `GO:0031224 intrinsic component of membrane` `GO:0044238 primary metabolic process` `GO:0044425 membrane part` `GO:0004175 endopeptidase activity` `GO:0008152 metabolic process` `GO:0016020 membrane` `GO:0019538 protein metabolic process` `GO:0003674 molecular_function` `GO:0043170 macromolecule metabolic proc…	/
ENSDARG00000041223	fam173a	67.8006	0.703955	0.512464	0.934189	155.441	-3.87743	2.68266e-05	0.00486416	59.0467	186.729	18.693	92.152	31.7935	18.3886	3.68036	15.0958	12.8267	118.017	133.225	649.8	100000855	`GO:0031224 intrinsic component of membrane` `GO:0044425 membrane part` `GO:0016020 membrane` `GO:0003674 molecular_function` `GO:0005575 cellular_component` `GO:0016021 integral component of membrane` `GO:0008150 biological_process`	/
ENSDARG00000075539	snphb	693.641	0.421584	0.690259	0.968976	225.286	-3.73681	2.66586e-05	0.00486416	213.79	146.006	2100.42	245.739	365.256	1090.64	38.6438	12.2654	4.58098	205.636	571.805	518.785	569963	`GO:0019905 syntaxin binding` `GO:0003674 molecular_function` `GO:0000149 SNARE binding` `GO:0005515 protein binding` `GO:0005488 binding`	/
ENSDARG00000043466	kcnk3a	0	NA	NA	NA	101.843	4.4649	2.64005e-05	0.00486416	0	0	0	0	0	0	0.920091	306.634	301.428	0.894069	1.17898	0	561866	`GO:0022803 passive transmembrane transporter activity` `GO:0044459 plasma membrane part` `GO:0022840 leak channel activity` `GO:0003015 heart process` `GO:0022841 potassium ion leak channel activity` `GO:0030322 stabilization of membrane potential` `GO:0065008 regulation of biological quality` `GO:0005267 potassium channel activity` `GO:0031224 intrinsic component of membrane` `GO:0022891 substr…	/
ENSDARG00000088423	si:ch211-66k16.28	430.97	2.96197	0.012463	0.271668	53.0108	-4.5404	2.79725e-05	0.00501681	102.823	2.97972	2413.1	3.51055	0	63.4091	0.920091	0	1.83239	201.165	23.5796	90.5675	101882558	`GO:0010941 regulation of cell death` `GO:0044763 single-organism cellular process` `GO:0042981 regulation of apoptotic process` `GO:0050794 regulation of cellular process` `GO:0050789 regulation of biological process` `GO:0006915 apoptotic process` `GO:0012501 programmed cell death` `GO:0065007 biological regulation` `GO:0008150 biological_process` `GO:0008219 cell death` `GO:0044699 single-orga…	dre04621,NOD-like receptor signaling pathway
ENSDARG00000014623	si:ch211-212d10.1	5.80631	-0.0179925	0.989044	NA	589.942	3.57936	2.87893e-05	0.00507555	11.1985	5.95945	0	0.877638	2.21815	14.5841	651.424	801.022	1912.1	109.076	14.1477	51.8785	557566	`GO:0071704 organic substance metabolic process` `GO:0017171 serine hydrolase activity` `GO:0044238 primary metabolic process` `GO:0004175 endopeptidase activity` `GO:0008152 metabolic process` `GO:0019538 protein metabolic process` `GO:0003674 molecular_function` `GO:0043170 macromolecule metabolic process` `GO:0003824 catalytic activity` `GO:0044464 cell part` `GO:0005575 cellular_component` `G…	/
ENSDARG00000103023	FO704846.1	47.716	-0.905203	NA	NA	91.2354	-4.32762	2.89153e-05	0.00507555	0	66.5472	0	9.65402	1.47877	208.616	6.44064	0.943488	0	334.382	137.941	67.7058	NA	/	/
ENSDARG00000102875	CABZ01081830.1	48.8548	-3.17587	0.00841084	0.223598	51.045	-4.2411	3.18593e-05	0.0052857	3.05414	2.97972	1.69937	121.992	163.404	0	2.76027	0	2.74859	108.182	107.287	85.2917	NA	/	/
ENSDARG00000074933	polg2	85.3781	1.14014	0.352016	0.881585	169.77	-3.58746	3.06611e-05	0.0052857	40.7219	351.607	0	20.1857	19.224	80.5295	11.9612	7.54791	30.2345	231.564	555.299	182.014	100150674	`GO:0071704 organic substance metabolic process` `GO:0006259 DNA metabolic process` `GO:0006520 cellular amino acid metabolic process` `GO:0006950 response to stress` `GO:0033554 cellular response to stress` `GO:0016876 ligase activity	dre01100,Metabolic pathways
ENSDARG00000075926	igfn1.2	12.8402	0.365148	0.763849	0.980195	137.821	-3.04002	3.20345e-05	0.0052857	0	52.6418	0	0	24.3997	0	0	0	0	68.8433	758.083	0	NA	/	/
ENSDARG00000002732	spon2b	51.3366	0.385924	0.766173	0.980543	44.5968	4.65227	3.18395e-05	0.0052857	0	13.9054	183.532	110.582	0	0	66.2465	24.5307	175.91	0.894069	0	0	30202	`GO:0003674 molecular_function` `GO:0005576 extracellular region` `GO:0044421 extracellular region part` `GO:0005575 cellular_component` `GO:0031012 extracellular matrix` `GO:0005578 proteinaceous extracellular matrix`	/
ENSDARG00000041609	adarb1a	352.52	0.246946	0.843608	0.988815	86.4664	-4.43802	3.09156e-05	0.0052857	0	43.7026	1153.87	643.309	215.9	58.3363	2.76027	0	0.916196	182.39	326.577	6.15507	58134	`GO:0048704 embryonic skeletal system morphogenesis` `GO:0071704 organic substance metabolic process` `GO:0009792 embryo development ending in birth or egg hatching` `GO:0048898 anterior lateral line system development` `GO:0004000 adenosine deaminase activity` `GO:0048731 system development` `GO:0048864 stem cell development` `GO:0019239 deaminase activity` `GO:0044237 cellular metabolic process…	/
ENSDARG00000015065	c4	392.256	0.0666056	0.958375	0.999229	931.826	4.05201	3.19955e-05	0.0052857	0	110.25	1111.39	10.5317	37.7086	1083.66	132.493	1442.59	3880.09	8.04662	42.4432	85.2917	566261	`GO:0061134 peptidase regulator activity` `GO:0005615 extracellular space` `GO:0004866 endopeptidase inhibitor activity` `GO:0003674 molecular_function` `GO:0005576 extracellular region` `GO:0030234 enzyme regulator activity` `GO:0044421 extracellular region part` `GO:0005575 cellular_component` `GO:0061135 endopeptidase regulator activity` `GO:0030414 peptidase inhibitor activity` `GO:0004857 en…	/
ENSDARG00000017606	sys1	18.7166	-1.28623	0.301334	0.857576	183.414	4.27371	3.26484e-05	0.00533364	0	18.8716	3.39873	28.9621	32.5329	28.5341	154.575	22.6437	917.112	0	0	6.15507	336339	`GO:0000139 Golgi membrane` `GO:0051641 cellular localization` `GO:0072657 protein localization to membrane` `GO:0000301 retrograde transport	/
ENSDARG00000012694	c3a.1	6671.29	-0.790399	0.392557	0.904489	830.731	3.75855	3.30757e-05	0.00535048	7706.62	4507.33	1587.21	4813.85	15665.3	5747.4	2038	388.717	2363.79	75.9958	10.6108	107.274	321046	`GO:0009792 embryo development ending in birth or egg hatching` `GO:0061134 peptidase regulator activity` `GO:0005615 extracellular space` `GO:0004866 endopeptidase inhibitor activity` `GO:0003674 molecular_function` `GO:0005576 extracellular region` `GO:0030234 enzyme regulator activity` `GO:0044767 single-organism developmental process` `GO:0044421 extracellular region part` `GO:0005575 cellula…	dre04145,Phagosome dre05168,Herpes simplex infection
ENSDARG00000101584	CU467822.1	117.046	-0.519731	0.616262	0.955698	108.597	-4.36653	3.3671e-05	0.00539389	109.949	63.5675	100.263	264.169	14.0483	150.279	0.920091	3.77395	0	11.6229	74.2757	560.991	NA	/	/
ENSDARG00000077112	si:ch211-180f4.1	121.291	-0.397353	0.736207	0.974148	41.3059	-4.19261	3.69371e-05	0.00582842	28.5053	264.202	1.69937	322.093	73.1991	38.0454	0	0	0	14.3051	40.0853	193.445	100144405	`GO:0031224 intrinsic component of membrane` `GO:0044425 membrane part` `GO:0016020 membrane` `GO:0005575 cellular_component` `GO:0016021 integral component of membrane`	/
ENSDARG00000079280	dhrsx	249.31	-0.0591455	0.958441	0.999229	242.418	3.56547	3.709e-05	0.00582842	548.727	176.797	1.69937	289.621	273.572	205.445	150.895	296.255	935.436	13.411	33.0114	25.4996	100318301	`GO:0016491 oxidoreductase activity` `GO:0003674 molecular_function` `GO:0003824 catalytic activity`	/
ENSDARG00000095005	si:dkey-21e2.10	4.24557	1.09042	0.395407	NA	2022.31	3.15263	3.80671e-05	0.00592554	7.12633	4.96621	8.49683	3.51055	0.739385	0.634091	3324.29	2925.76	4952.04	99.2416	393.779	438.769	556860	`GO:0071704 organic substance metabolic process` `GO:0017171 serine hydrolase activity` `GO:0044238 primary metabolic process` `GO:0004175 endopeptidase activity` `GO:0008152 metabolic process` `GO:0019538 protein metabolic process` `GO:0003674 molecular_function` `GO:0043170 macromolecule metabolic process` `GO:0003824 catalytic activity` `GO:0008233 peptidase activity` `GO:0006508 proteolysis` …	/
ENSDARG00000003615	slc26a3.2	24.6983	2.14945	0.0826487	0.601933	31.8934	-4.34432	4.0406e-05	0.00617313	118.093	18.8716	0	3.51055	0.739385	6.975	0	0	0	31.2924	58.9489	101.119	563896	`GO:0022803 passive transmembrane transporter activity` `GO:0019531 oxalate transmembrane transporter activity` `GO:0044459 plasma membrane part` `GO:0030004 cellular monovalent inorganic cation homeostasis` `GO:0005310 dicarboxylic acid transmembrane transporter activity` `GO:0006820 anion transport` `GO:0099516 ion antiporter activity` `GO:0046943 carboxylic acid transmembrane transporter activ…	/
ENSDARG00000092155	apoc2	1174.09	-1.6667	NA	NA	264.947	4.15538	4.02138e-05	0.00617313	1002.78	105.284	159.74	281.722	5106.93	388.063	40.484	131.145	1409.11	8.94069	0	0	568972	`GO:0071704 organic substance metabolic process` `GO:0009057 macromolecule catabolic process` `GO:0009056 catabolic process` `GO:0006629 lipid metabolic process` `GO:0042627 chylomicron` `GO:0051234 establishment of localization` `GO:0044238 primary metabolic process` `GO:0042157 lipoprotein metabolic process` `GO:0005615 extracellular space` `GO:0010876 lipid localization` `GO:0008152 metabolic …	/
ENSDARG00000027658	irf10	113.334	-2.67014	NA	NA	271.216	3.40514	4.14555e-05	0.00627537	9.16242	22.8446	1.69937	10.5317	635.131	0.634091	422.322	938.771	170.412	42.9153	21.2216	31.6547	405815	`GO:0071704 organic substance metabolic process` `GO:0006355 regulation of transcription	/
ENSDARG00000056478	ACAP2	83.0876	-0.226242	0.834119	0.987766	82.6573	4.345	5.22384e-05	0.00782593	6.10828	140.047	78.1708	81.6204	150.095	42.4841	63.4863	3.77395	426.031	0.894069	0	1.75859	564814	`GO:0003674 molecular_function` `GO:0030234 enzyme regulator activity` `GO:0005096 GTPase activator activity` `GO:0098772 molecular function regulator` `GO:0008047 enzyme activator activity` `GO:0030695 GTPase regulator activity` `GO:0060589 nucleoside-triphosphatase regulator activity`	dre04144,Endocytosis
ENSDARG00000096586	MFAP4	18.3221	1.74061	NA	NA	33.6451	4.23711	5.26472e-05	0.00782593	0	105.284	0	0	1.47877	3.17045	127.893	23.5872	50.3908	0	0	0	100537823	/	/
ENSDARG00000045555	sco2	9.76486	-0.698209	0.587619	NA	130.56	3.60365	5.33708e-05	0.00786266	1.01805	13.9054	0	9.65402	34.0117	0	136.173	646.29	0	0.894069	0	0	606683	`GO:0043169 cation binding` `GO:0031975 envelope` `GO:0048731 system development` `GO:0065008 regulation of biological quality` `GO:0017004 cytochrome complex assembly` `GO:0005507 copper ion binding` `GO:0055070 copper ion homeostasis` `GO:0051234 establishment of localization` `GO:0043229 intracellular organelle` `GO:0071840 cellular component organization or biogenesis` `GO:0046916 cellular tr…	/
ENSDARG00000091897	BX323884.1	111.863	-1.68821	0.153116	0.730552	128.939	-4.01472	5.88128e-05	0.00858771	4.07219	48.6688	54.3797	366.853	195.937	1.26818	2.76027	10.3784	4.58098	13.411	330.114	412.39	NA	/	/
ENSDARG00000029955	glb1l	1179.25	0.543855	0.504151	0.933625	663.096	-3.50035	5.97003e-05	0.00864084	1226.75	1209.77	1838.71	814.448	693.543	1292.28	52.4452	112.275	39.3964	227.988	2304.9	1241.57	100001628	`GO:0071704 organic substance metabolic process` `GO:0005975 carbohydrate metabolic process` `GO:0044238 primary metabolic process` `GO:0043229 intracellular organelle` `GO:0008152 metabolic process` `GO:0043231 intracellular membrane-bounded organelle` `GO:0016798 hydrolase activity	/
ENSDARG00000040565	ckmb	238.233	-0.920091	0.441038	0.917289	307.632	4.02199	6.04503e-05	0.00867331	237.205	84.4255	88.367	0.877638	72.4597	946.063	81.8881	261.346	1462.25	26.8221	1.17898	12.3101	794752	`GO:0005524 ATP binding` `GO:0016740 transferase activity` `GO:0036094 small molecule binding` `GO:0032559 adenyl ribonucleotide binding` `GO:0044237 cellular metabolic process` `GO:0006796 phosphate-containing compound metabolic process` `GO:1901363 heterocyclic compound binding` `GO:0000166 nucleotide binding` `GO:0008152 metabolic process` `GO:0032553 ribonucleotide binding` `GO:0097159 organi…	dre00330,Arginine and proline metabolism dre01100,Metabolic pathways
ENSDARG00000103058	zgc:172091	38.9932	0.635742	NA	NA	111.071	-2.95702	6.43829e-05	0.00915791	0	177.79	0	56.1688	0	0	0	0	0	54.5382	611.89	0	100136869	`GO:0036094 small molecule binding` `GO:0031224 intrinsic component of membrane` `GO:1901363 heterocyclic compound binding` `GO:0000166 nucleotide binding` `GO:0044425 membrane part` `GO:0032553 ribonucleotide binding` `GO:0016020 membrane` `GO:0097159 organic cyclic compound binding` `GO:0003674 molecular_function` `GO:0043167 ion binding` `GO:0032561 guanyl ribonucleotide binding` `GO:0097367 c…	/
ENSDARG00000041569	ces2	1062.71	-1.16251	0.184508	0.768922	1885.33	3.94988	6.49811e-05	0.009164	406.201	673.418	730.727	867.107	2752.73	946.063	558.495	1667.14	8803.73	143.051	5.89489	133.653	566132	`GO:0016788 hydrolase activity	dre00983,Drug metabolism - other enzymes
ENSDARG00000077107	oafb	8.38668	1.31049	0.294446	NA	60.0777	-3.5727	6.55898e-05	0.00917146	23.4151	20.8581	0	3.51055	0	2.53636	0	0	0	0.894069	304.177	55.3957	571743	/	/
ENSDARG00000042032	pou3f3a	40.3386	-1.96814	NA	NA	103.924	-3.66858	6.79106e-05	0.00941617	0	7.94593	0	233.452	0	0.634091	0	0	0.916196	430.941	0	191.687	30386	`GO:0006357 regulation of transcription from RNA polymerase II promoter` `GO:0071704 organic substance metabolic process` `GO:0006355 regulation of transcription	/
ENSDARG00000093112	espnlb	0	NA	NA	NA	50.559	-3.72382	6.92195e-05	0.00951768	0	0	0	0	0	0	0	0	0	281.632	5.89489	15.8273	566645	/	/
ENSDARG00000030025	pimr135	345.293	3.54416	0.00186267	0.0981393	101.53	-2.99422	7.21275e-05	0.00952198	192.411	8.93917	1806.43	21.941	36.9692	5.07273	0	0	0	75.1018	534.077	0	556649	`GO:0071704 organic substance metabolic process` `GO:0005524 ATP binding` `GO:0016740 transferase activity` `GO:0043066 negative regulation of apoptotic process` `GO:0036094 small molecule binding` `GO:0010941 regulation of cell death` `GO:0032559 adenyl ribonucleotide binding` `GO:0043069 negative regulation of programmed cell death` `GO:0000278 mitotic cell cycle` `GO:0048523 negative regulatio…	/
ENSDARG00000095746	si:zfos-2330d3.7	91.2647	1.51156	0.189699	0.77376	218.589	4.11791	7.18048e-05	0.00952198	365.479	71.5134	5.0981	21.0633	9.612	74.8227	15.6415	1217.1	61.3851	2.68221	12.9688	1.75859	108179162	/	/
ENSDARG00000104348	fgf2	77.5314	1.50406	0.233397	0.810483	502.302	-3.88592	7.32904e-05	0.00952198	1.01805	398.29	0	1.75528	45.1025	19.0227	2.76027	13.2088	67.7985	313.818	2156.35	459.872	404231	`GO:0007154 cell communication` `GO:0044344 cellular response to fibroblast growth factor stimulus` `GO:0005102 receptor binding` `GO:0071363 cellular response to growth factor stimulus` `GO:0070887 cellular response to chemical stimulus` `GO:0010033 response to organic substance` `GO:0008083 growth factor activity` `GO:0071310 cellular response to organic substance` `GO:0071774 response to fibro…	dre04010,MAPK signaling pathway dre04810,Regulation of actin cytoskeleton
ENSDARG00000074894	si:dkey-228b2.5	669.489	0.914711	0.36742	0.891325	134.998	-3.65714	7.27276e-05	0.00952198	107.913	464.837	2180.29	513.418	336.42	414.061	1.84018	6.60442	24.7373	215.471	271.165	290.168	100537539	`GO:0071704 organic substance metabolic process` `GO:0005975 carbohydrate metabolic process` `GO:0044238 primary metabolic process` `GO:0008152 metabolic process` `GO:0016798 hydrolase activity	/
ENSDARG00000103341	si:ch211-110e21.4	22.2397	-0.258561	0.843072	0.988815	216.263	4.10289	7.01274e-05	0.00952198	53.9565	0.993241	0	57.0465	21.4422	0	426.002	2.83047	848.397	6.25848	3.53694	10.5516	NA	/	/
ENSDARG00000095821	si:dkey-122a22.2	277.97	-0.236593	0.847472	0.988815	144.404	-4.10183	7.04782e-05	0.00952198	610.828	121.175	0	779.343	79.1142	77.3591	0.920091	11.3219	1.83239	165.403	668.481	18.4652	568911	`GO:0031224 intrinsic component of membrane` `GO:0044425 membrane part` `GO:0016020 membrane` `GO:0003674 molecular_function` `GO:0003824 catalytic activity` `GO:0005575 cellular_component` `GO:0016021 integral component of membrane` `GO:0016787 hydrolase activity`	/
ENSDARG00000077928	ccdc173	70.9649	-1.71084	NA	NA	117.589	-3.50937	7.23853e-05	0.00952198	0	14.8986	0	0	0	410.891	0	0	0.916196	71.5255	0	633.093	559457	/	/
ENSDARG00000100708	jakmip3	46.3719	3.23924	0.00609283	0.190569	62.824	4.15181	7.44725e-05	0.00952556	201.573	70.5201	1.69937	0	0	4.43863	87.4086	1.88698	286.769	0	0	0.879296	100334213	`GO:0015631 tubulin binding` `GO:0008017 microtubule binding` `GO:0019900 kinase binding` `GO:0003674 molecular_function` `GO:0008092 cytoskeletal protein binding` `GO:0005515 protein binding` `GO:0005488 binding` `GO:0019899 enzyme binding`	/
ENSDARG00000105178	erc2	197.323	0.131011	0.905101	0.996807	167.476	-3.94832	7.40193e-05	0.00952556	101.805	473.776	50.981	380.895	14.7877	161.693	0	4.71744	0	109.97	4.71592	885.451	572002	`GO:0045202 synapse` `GO:0097458 neuron part` `GO:0044464 cell part` `GO:0005575 cellular_component` `GO:0098793 presynapse` `GO:0005623 cell` `GO:0048786 presynaptic active zone` `GO:0044456 synapse part`	/
ENSDARG00000032389	tspan12	122.14	-0.552242	0.661278	0.96509	369.044	3.98029	7.82235e-05	0.00992837	253.494	2.97972	1.69937	0.877638	365.995	107.795	113.171	255.685	1796.66	40.2331	2.35796	6.15507	394127	`GO:0051239 regulation of multicellular organismal process` `GO:0007154 cell communication` `GO:0044459 plasma membrane part` `GO:0022603 regulation of anatomical structure morphogenesis` `GO:0060041 retina development in camera-type eye` `GO:0048731 system development` `GO:0031224 intrinsic component of membrane` `GO:0003407 neural retina development` `GO:0044425 membrane part` `GO:0031226 intri…	/
ENSDARG00000056741	senp3b	8.18524	0.356108	0.78259	NA	55.3587	-4.0045	7.89313e-05	0.00994173	1.01805	21.8513	8.49683	0	17.7452	0	2.76027	4.71744	0	116.229	114.361	94.0847	565123	`GO:0071704 organic substance metabolic process` `GO:0044237 cellular metabolic process` `GO:0044238 primary metabolic process` `GO:0043229 intracellular organelle` `GO:0004175 endopeptidase activity` `GO:0008152 metabolic process` `GO:0036211 protein modification process` `GO:0043231 intracellular membrane-bounded organelle` `GO:0019538 protein metabolic process` `GO:0006464 cellular protein mod…	/
ENSDARG00000059658	mrm1	15.4699	1.35112	0.287997	0.850359	30.4779	-4.22933	8.09424e-05	0.0100384	1.01805	22.8446	54.3797	0	13.3089	1.26818	0.920091	0.943488	0.916196	34.8687	76.6336	68.5851	563095	`GO:0071704 organic substance metabolic process` `GO:0016740 transferase activity` `GO:0042254 ribosome biogenesis` `GO:0022613 ribonucleoprotein complex biogenesis` `GO:0044237 cellular metabolic process` `GO:0044238 primary metabolic process` `GO:1901363 heterocyclic compound binding` `GO:0006725 cellular aromatic compound metabolic process` `GO:0043229 intracellular organelle` `GO:0032259 meth…	/
ENSDARG00000061288	kcnc4	3.64831	-1.31433	0.197243	NA	884.212	-3.86791	8.10185e-05	0.0100384	0	0	0	3.51055	17.7452	0.634091	31.2831	8.4914	109.027	162.72	3871.77	1121.98	799410	`GO:0022803 passive transmembrane transporter activity` `GO:0051259 protein oligomerization` `GO:0008076 voltage-gated potassium channel complex` `GO:0044459 plasma membrane part` `GO:0005267 potassium channel activity` `GO:0031224 intrinsic component of membrane` `GO:0022891 substrate-specific transmembrane transporter activity` `GO:0015672 monovalent inorganic cation transport` `GO:0071805 pota…	/
ENSDARG00000099693	AL935065.1	2.12552	0.296976	0.80516	NA	88.8451	3.11987	8.1524e-05	0.0100384	0	4.96621	3.39873	4.38819	0	0	0	311.351	221.719	0	0	0	567472	/	/
ENSDARG00000089032	ZNF384	412.562	0.828462	0.443846	0.919102	603.764	-3.30057	8.31407e-05	0.0100869	426.562	152.959	1094.39	300.152	487.994	13.3159	74.5274	71.7051	82.4576	532.865	2482.93	378.097	568558	`GO:0043169 cation binding` `GO:1901363 heterocyclic compound binding` `GO:0097159 organic cyclic compound binding` `GO:0003674 molecular_function` `GO:0043167 ion binding` `GO:0008150 biological_process` `GO:0003676 nucleic acid binding` `GO:0005488 binding` `GO:0046872 metal ion binding`	/
ENSDARG00000054055	ostn	61.5856	-2.64305	NA	NA	87.7256	-4.09703	8.27633e-05	0.0100869	1.01805	13.9054	1.69937	2.63291	348.99	1.26818	0	0.943488	0.916196	40.2331	483.381	0.879296	100333936	/	/
ENSDARG00000042535	actc1a	416.484	-1.91779	0.11217	0.664647	66.1917	4.23515	8.8015e-05	0.0104478	0	140.047	163.139	91.2744	195.198	1909.25	23.0023	4.71744	366.478	0.894069	1.17898	0.879296	408256	`GO:0005524 ATP binding` `GO:0036094 small molecule binding` `GO:0048731 system development` `GO:0032559 adenyl ribonucleotide binding` `GO:0048729 tissue morphogenesis` `GO:1901363 heterocyclic compound binding` `GO:0000166 nucleotide binding` `GO:0007507 heart development` `GO:0032553 ribonucleotide binding` `GO:0097159 organic cyclic compound binding` `GO:0003674 molecular_function` `GO:004316…	dre04261,Adrenergic signaling in cardiomyocytes dre04260,Cardiac muscle contraction
ENSDARG00000057141	zgc:110045	1407.03	-1.36166	0.180113	0.763654	472.64	-4.05582	8.76617e-05	0.0104478	95.6964	1327.96	591.379	3737.86	637.35	2051.92	0.920091	1.88698	38.4802	128.746	2427.52	238.289	664755	`GO:1901363 heterocyclic compound binding` `GO:0097159 organic cyclic compound binding` `GO:0003674 molecular_function` `GO:0005575 cellular_component` `GO:0003723 RNA binding` `GO:0008150 biological_process` `GO:0003676 nucleic acid binding` `GO:0005488 binding`	/
ENSDARG00000058658	si:dkey-178e17.3	2.17145	-0.0730573	0.952351	NA	40.2648	4.34526	8.75024e-05	0.0104478	0	5.95945	0	2.63291	4.43631	0	15.6415	51.8919	173.161	0.894069	0	0	100535682	`GO:0030246 carbohydrate binding` `GO:0060089 molecular transducer activity` `GO:0005044 scavenger receptor activity` `GO:0006955 immune response` `GO:0003674 molecular_function` `GO:0038024 cargo receptor activity` `GO:0050896 response to stimulus` `GO:0004872 receptor activity` `GO:0002376 immune system process` `GO:0008150 biological_process` `GO:0005488 binding`	/
ENSDARG00000070394	uroc1	4701.84	-1.14005	0.246969	0.822994	364.09	3.71123	8.86593e-05	0.0104491	4346.04	2856.56	642.36	4980.6	13437.6	1947.93	576.897	175.489	1352.31	52.7501	23.5796	3.51718	556744	`GO:0003674 molecular_function` `GO:0003824 catalytic activity` `GO:0005575 cellular_component` `GO:0016836 hydro-lyase activity` `GO:0016835 carbon-oxygen lyase activity` `GO:0016829 lyase activity`	dre00340,Histidine metabolism dre01100,Metabolic pathways
ENSDARG00000102083	CR792415.1	97.8722	1.13746	0.349622	0.880738	160.3	4.09107	9.01013e-05	0.0105438	87.552	356.574	3.39873	112.338	0.739385	26.6318	408.52	1.88698	538.723	3.57627	1.17898	7.91367	NA	/	/
ENSDARG00000102428	BX088544.1	10.8406	-0.86236	0.504534	0.933657	88.0336	-4.1322	9.5703e-05	0.0111204	0	14.8986	0	10.5317	33.2723	6.34091	0	0	5.49718	41.1272	265.27	216.307	NA	/	/
ENSDARG00000051852	kcnc1a	243.687	0.468133	0.70652	0.970447	798.791	-3.1492	9.69205e-05	0.0111831	0	875.046	33.9873	56.1688	190.022	306.9	82.8082	114.162	155.753	641.941	3011.11	786.97	565419	`GO:0022803 passive transmembrane transporter activity` `GO:0051259 protein oligomerization` `GO:0008076 voltage-gated potassium channel complex` `GO:0044459 plasma membrane part` `GO:0005267 potassium channel activity` `GO:0031224 intrinsic component of membrane` `GO:0022891 substrate-specific transmembrane transporter activity` `GO:0015672 monovalent inorganic cation transport` `GO:0071805 pota…	/
ENSDARG00000094077	si:dkey-21e2.16	10.959	0.241659	0.849961	0.988815	3992.65	3.23905	0.000103526	0.0118297	4.07219	24.831	8.49683	0.877638	1.47877	25.9977	7267.8	6263.82	8829.38	825.225	686.166	83.5331	556598	`GO:0071704 organic substance metabolic process` `GO:0017171 serine hydrolase activity` `GO:0044238 primary metabolic process` `GO:0004175 endopeptidase activity` `GO:0008152 metabolic process` `GO:0019538 protein metabolic process` `GO:0003674 molecular_function` `GO:0043170 macromolecule metabolic process` `GO:0003824 catalytic activity` `GO:0008233 peptidase activity` `GO:0006508 proteolysis` …	/
ENSDARG00000061852	olfml3a	98.4549	2.29382	NA	NA	33.8188	-4.31303	0.000103958	0.0118297	0	577.073	0	3.51055	0	10.1455	0	0	0.916196	85.8306	17.6847	98.4812	568106	`GO:0003674 molecular_function` `GO:0005576 extracellular region` `GO:0044767 single-organism developmental process` `GO:0005575 cellular_component` `GO:0048856 anatomical structure development` `GO:0008150 biological_process` `GO:0032502 developmental process` `GO:0032501 multicellular organismal process` `GO:0044699 single-organism process` `GO:0007275 multicellular organism development` `GO:00…	/
ENSDARG00000098045	CR751602.2	73.9915	-2.06461	0.082611	0.601933	33.9944	-3.88163	0.000109852	0.0122471	0	37.7432	11.8956	257.148	23.6603	113.502	0	0	0	7.15255	130.867	65.9472	NA	/	/
ENSDARG00000058117	snap25b	212.195	-1.12417	0.378236	0.896914	79.8475	-4.08878	0.000109089	0.0122471	37.6677	222.486	0	298.397	0	714.62	0	0	2.74859	89.4069	7.07387	379.856	30711	`GO:0045202 synapse` `GO:0051641 cellular localization` `GO:0007154 cell communication` `GO:0048284 organelle fusion` `GO:0006906 vesicle fusion` `GO:0016082 synaptic vesicle priming` `GO:0007267 cell-cell signaling` `GO:1902589 single-organism organelle organization` `GO:0031082 BLOC complex` `GO:0065008 regulation of biological quality` `GO:0044445 cytosolic part` `GO:0016192 vesicle-mediated t…	/
ENSDARG00000090601	FO904898.2	36.2616	2.61377	NA	NA	64.0227	-4.12628	0.000109826	0.0122471	2.03609	215.533	0	0	0	0	2.76027	0	1.83239	173.449	8.25285	197.842	NA	/	/
ENSDARG00000080453	mir140	0	NA	NA	NA	60.7477	-3.30125	0.000113532	0.0125724	0	0	0	0	0	0	0	0	0	16.9873	346.62	0.879296	100190950	`GO:0048704 embryonic skeletal system morphogenesis` `GO:0071704 organic substance metabolic process` `GO:0009792 embryo development ending in birth or egg hatching` `GO:0060255 regulation of macromolecule metabolic process` `GO:0048731 system development` `GO:0043229 intracellular organelle` `GO:0008152 metabolic process` `GO:0060021 palate development` `GO:0010605 negative regulation of macromo…	/
ENSDARG00000030157	mybpc2a	59.6571	-1.43247	NA	NA	92.5829	2.92422	0.000115683	0.0127251	1.01805	42.7094	0	3.51055	0	310.704	499.609	0	55.888	0	0	0	751793	`GO:0003674 molecular_function` `GO:0005575 cellular_component` `GO:0008150 biological_process`	/
ENSDARG00000075480	si:dkey-63d15.12	4.50812	-0.600147	0.629434	NA	71.8462	-3.99196	0.000117698	0.012861	0	4.96621	1.69937	14.0422	0	6.34091	0	0.943488	7.32957	96.5594	214.574	111.671	100142643	`GO:0031224 intrinsic component of membrane` `GO:0044425 membrane part` `GO:0016020 membrane` `GO:0005575 cellular_component` `GO:0016021 integral component of membrane`	/
ENSDARG00000005541	wif1	168.806	0.430056	0.715491	0.972049	56.3357	-4.16467	0.000123382	0.0133059	67.1911	442.986	100.263	4.38819	385.959	12.0477	2.76027	0	0	249.445	40.0853	45.7234	30476	`GO:0060828 regulation of canonical Wnt signaling pathway` `GO:0007154 cell communication` `GO:0048585 negative regulation of response to stimulus` `GO:0007267 cell-cell signaling` `GO:0048731 system development` `GO:0048523 negative regulation of cellular process` `GO:0023057 negative regulation of signaling` `GO:0030178 negative regulation of Wnt signaling pathway` `GO:1905114 cell surface rece…	dre04310,Wnt signaling pathway
ENSDARG00000104481	tradv2.0.1	0	NA	NA	NA	31.585	-3.8911	0.000123277	0.0133059	0	0	0	0	0	0	0	0	0	15.1992	142.656	31.6547	NA	/	/
ENSDARG00000103359	SLITRK5	24.9257	1.73267	0.162853	0.742564	89.207	-3.90037	0.000127325	0.0135456	130.31	6.95269	0	0.877638	0	11.4136	0.920091	0	0.916196	299.513	0	233.893	NA	/	/
ENSDARG00000002494	itgb6	85.5244	-0.0351341	0.976857	0.999229	205.814	-3.99792	0.000127446	0.0135456	8.14438	240.364	3.39873	71.9663	6.65446	182.618	11.0411	3.77395	0	362.992	850.044	7.03437	100499533	`GO:0007154 cell communication` `GO:0044459 plasma membrane part` `GO:0031224 intrinsic component of membrane` `GO:0022610 biological adhesion` `GO:0098796 membrane protein complex` `GO:0044425 membrane part` `GO:0031226 intrinsic component of plasma membrane` `GO:0007229 integrin-mediated signaling pathway` `GO:0060089 molecular transducer activity` `GO:0005887 integral component of plasma membr…	dre04810,Regulation of actin cytoskeleton dre04512,ECM-receptor interaction dre04510,Focal adhesion
ENSDARG00000093026	si:ch211-222n4.2	9.44565	1.56092	0.0551161	NA	162.546	3.64369	0.000128068	0.0135456	54.9745	0	1.69937	0	0	0	122.372	98.1228	717.381	8.94069	4.71592	23.741	101885505	/	/
ENSDARG00000091669	si:dkey-17e16.17	50.112	1.42802	0.21302	0.792217	74.4962	-3.0332	0.000129794	0.0136408	42.758	78.4661	117.256	56.1688	2.21815	3.80454	0	0	0	124.276	0	322.702	100334848	/	/
ENSDARG00000010472	atp1a2a	44.5065	4.42877	3.36598e-05	0.00885042	53.9022	4.18568	0.000137106	0.014228	106.895	114.223	40.7848	1.75528	1.47877	1.90227	4.60045	54.7223	262.032	0	1.17898	0.879296	64609	`GO:0005524 ATP binding` `GO:0036094 small molecule binding` `GO:0044459 plasma membrane part` `GO:0003015 heart process` `GO:0030004 cellular monovalent inorganic cation homeostasis` `GO:0035725 sodium ion transmembrane transport` `GO:0043169 cation binding` `GO:0060562 epithelial tube morphogenesis` `GO:0035050 embryonic heart tube development` `GO:0048731 system development` `GO:0032559 adenyl…	dre04261,Adrenergic signaling in cardiomyocytes dre04260,Cardiac muscle contraction
ENSDARG00000102722	itih3b	122.639	-0.806332	0.416235	0.910873	555.512	3.93462	0.000136699	0.014228	96.7145	110.25	40.7848	36.8608	274.312	176.911	20.242	645.346	2633.15	2.68221	0	31.6547	613141	`GO:0005575 cellular_component` `GO:0008150 biological_process`	/
ENSDARG00000076873	unm_hu7912	4.58258	-1.33329	0.169391	NA	136.044	-3.97507	0.000138332	0.014263	0	0	0	0.877638	26.6178	0	7.36073	0	0	127.852	33.0114	648.041	799850	/	/
ENSDARG00000073911	tmem255a	26.358	-1.09845	NA	NA	196.982	-3.97013	0.000139172	0.014263	0	22.8446	0	133.401	0	1.90227	7.36073	0.943488	10.0782	116.229	7.07387	1040.21	798934	`GO:0031224 intrinsic component of membrane` `GO:0044425 membrane part` `GO:0016020 membrane` `GO:0005575 cellular_component` `GO:0016021 integral component of membrane`	/
ENSDARG00000092044	si:dkey-22f5.9	595.316	-1.87412	0.0747474	0.579788	104.806	3.9878	0.00015256	0.0155385	140.49	324.79	117.256	53.5359	2043.66	892.166	332.153	0.943488	290.434	1.78814	0	3.51718	100526813	`GO:0098542 defense response to other organism` `GO:0006950 response to stress` `GO:0051707 response to other organism` `GO:0009607 response to biotic stimulus` `GO:0006952 defense response` `GO:0009617 response to bacterium` `GO:0051704 multi-organism process` `GO:0050896 response to stimulus` `GO:0043207 response to external biotic stimulus` `GO:0042742 defense response to bacterium` `GO:000815…	/
ENSDARG00000071310	si:dkey-78l4.5	119.247	3.97541	NA	NA	1096.91	2.61995	0.000155964	0.0156915	1.01805	10.9257	703.538	0	0	0	2889.09	1613.37	1301	239.61	205.142	333.253	567589	`GO:0071704 organic substance metabolic process` `GO:0017171 serine hydrolase activity` `GO:0031224 intrinsic component of membrane` `GO:0044238 primary metabolic process` `GO:0044425 membrane part` `GO:0004175 endopeptidase activity` `GO:0008152 metabolic process` `GO:0016020 membrane` `GO:0019538 protein metabolic process` `GO:0003674 molecular_function` `GO:0043170 macromolecule metabolic proc…	/
ENSDARG00000103861	5S_rRNA	0	NA	NA	NA	45.7025	-4.12305	0.000155426	0.0156915	0	0	0	0	0	0	0	2.83047	0	126.064	42.4432	102.878	NA	/	/
ENSDARG00000030881	baxb	174.712	2.38005	0.0386135	0.445061	226.175	-3.92244	0.000159182	0.0159182	141.509	39.7297	769.813	0.877638	70.9809	25.3636	16.5616	0	7.32957	224.411	44.8012	1063.95	503609	`GO:0071704 organic substance metabolic process` `GO:0022803 passive transmembrane transporter activity` `GO:0007154 cell communication` `GO:0048284 organelle fusion` `GO:2001056 positive regulation of cysteine-type endopeptidase activity` `GO:0060255 regulation of macromolecule metabolic process` `GO:0010941 regulation of cell death` `GO:0031975 envelope` `GO:0006950 response to stress` `GO:0044…	/
ENSDARG00000042866	cx35.4	6.71994	-0.327854	0.792527	NA	72.6005	3.00402	0.00016238	0.0161402	0	13.9054	0	0	11.8302	14.5841	0	235.872	199.731	0	0	0	550380	`GO:0007154 cell communication` `GO:0044459 plasma membrane part` `GO:0031224 intrinsic component of membrane` `GO:0098796 membrane protein complex` `GO:0044425 membrane part` `GO:0071944 cell periphery` `GO:0016020 membrane` `GO:0032991 macromolecular complex` `GO:0098797 plasma membrane protein complex` `GO:0044464 cell part` `GO:0005575 cellular_component` `GO:0005886 plasma membrane` `GO:0030…	/
ENSDARG00000055305	ret	14.2998	0.307559	0.811379	0.98506	32.5933	-3.7346	0.000163465	0.0161508	33.5955	19.8648	0	0	0	32.3386	0	0	0	151.098	36.5483	7.91367	30512	`GO:0071704 organic substance metabolic process` `GO:0005524 ATP binding` `GO:0016740 transferase activity` `GO:0036094 small molecule binding` `GO:0098742 cell-cell adhesion via plasma-membrane adhesion molecules` `GO:0019199 transmembrane receptor protein kinase activity` `GO:0043169 cation binding` `GO:0048484 enteric nervous system development` `GO:0048731 system development` `GO:0032559 aden…	/
ENSDARG00000008485	lrp3	168.999	-0.191707	0.880623	0.992898	454.584	-3.90548	0.000165037	0.016209	0	449.938	1.69937	225.553	14.0483	322.752	11.0411	14.1523	6.41337	122.487	2572.53	0.879296	100170796	`GO:0031224 intrinsic component of membrane` `GO:0044425 membrane part` `GO:0016020 membrane` `GO:0003674 molecular_function` `GO:0005575 cellular_component` `GO:0016021 integral component of membrane` `GO:0008150 biological_process`	/
ENSDARG00000090861	CABZ01087514.1	90.8067	-1.61639	0.173784	0.756797	123.874	-3.40429	0.000169703	0.0162205	14.2527	73.4999	3.39873	267.68	184.107	1.90227	15.6415	10.3784	12.8267	66.1611	501.066	137.17	566378	/	/
ENSDARG00000024602	zgc:162964	68.8958	-0.682808	0.509771	0.933714	47.6529	4.19101	0.000167228	0.0162205	25.4512	69.5269	52.6803	17.5528	157.489	90.675	164.696	11.3219	108.111	1.78814	0	0	560569	`GO:0031224 intrinsic component of membrane` `GO:0051234 establishment of localization` `GO:0044425 membrane part` `GO:0050662 coenzyme binding` `GO:0016020 membrane` `GO:0003674 molecular_function` `GO:0043167 ion binding` `GO:0005575 cellular_component` `GO:0048037 cofactor binding` `GO:0000062 fatty-acyl-CoA binding` `GO:0043168 anion binding` `GO:0016021 integral component of membrane` `GO:00…	/
ENSDARG00000017675	cirh1a	198.513	0.128925	0.887292	0.995158	158.967	-3.43105	0.000169034	0.0162205	91.6242	157.925	377.259	210.633	150.095	203.543	33.1233	11.3219	3.66478	355.839	419.716	130.136	406571	`GO:0003674 molecular_function` `GO:0008150 biological_process` `GO:0032501 multicellular organismal process` `GO:0003008 system process`	dre03008,Ribosome biogenesis in eukaryotes
ENSDARG00000042684	serpinc1	3276.98	0.0932947	0.923999	0.997552	451.673	2.84475	0.000166878	0.0162205	1904.77	1194.87	7113.55	3632.54	4944.27	871.875	635.783	478.349	1333.98	100.136	51.8751	109.912	321545	`GO:0071704 organic substance metabolic process` `GO:0051239 regulation of multicellular organismal process` `GO:0060255 regulation of macromolecule metabolic process` `GO:0061134 peptidase regulator activity` `GO:0006950 response to stress` `GO:0065008 regulation of biological quality` `GO:0072376 protein activation cascade` `GO:1903034 regulation of response to wounding` `GO:0070887 cellular re…	/
ENSDARG00000093773	si:ch1073-296i8.2	64.3268	2.15106	NA	NA	141.265	3.76456	0.000170069	0.0162205	1.01805	7.94593	358.566	18.4304	0	0	106.731	221.72	494.746	21.4576	1.17898	1.75859	100005742	`GO:1901363 heterocyclic compound binding` `GO:0097159 organic cyclic compound binding` `GO:0003674 molecular_function` `GO:0003676 nucleic acid binding` `GO:0005488 binding`	/
ENSDARG00000089429	si:dkey-205h13.2	106.983	-2.5107	0.0363961	0.432537	277.535	-3.61183	0.000175708	0.016523	22.397	0	0	43.0043	0.739385	575.754	42.3242	0.943488	20.1563	281.632	426.79	893.365	561081	`GO:0003674 molecular_function` `GO:0005575 cellular_component` `GO:0008150 biological_process`	/
ENSDARG00000023062	cyr61	146.741	0.82344	0.504127	0.933625	388.821	3.74833	0.000176245	0.016523	1.01805	179.777	438.436	119.359	141.222	0.634091	261.306	251.911	1751.77	41.1272	25.9375	0.879296	403033	`GO:0040007 growth` `GO:0005520 insulin-like growth factor binding` `GO:0071840 cellular component organization or biogenesis` `GO:0044763 single-organism cellular process` `GO:0016043 cellular component organization` `GO:0003674 molecular_function` `GO:0050794 regulation of cellular process` `GO:0005576 extracellular region` `GO:0040008 regulation of growth` `GO:0005575 cellular_component` `GO:0…	/
ENSDARG00000037108	pfdn6	50.3954	0.194273	0.873627	0.99193	541.785	3.80414	0.000174917	0.016523	128.274	37.7432	0	19.308	91.6837	25.3636	2222.94	155.676	789.761	68.8433	1.17898	12.3101	393485	`GO:0051131 chaperone-mediated protein complex assembly` `GO:0051082 unfolded protein binding` `GO:0071840 cellular component organization or biogenesis` `GO:0016043 cellular component organization` `GO:0006461 protein complex assembly` `GO:0016272 prefoldin complex` `GO:0032991 macromolecular complex` `GO:0003674 molecular_function` `GO:0051087 chaperone binding` `GO:0065003 macromolecular compl…	/
ENSDARG00000063079	ago3b	559.153	-0.75718	0.453736	0.922416	552.161	3.14929	0.000178366	0.0166094	734.012	211.56	210.721	113.215	618.126	1467.29	1508.03	1267.11	303.261	91.195	114.361	29.0168	568159	`GO:0071704 organic substance metabolic process` `GO:0060255 regulation of macromolecule metabolic process` `GO:0042127 regulation of cell proliferation` `GO:0016458 gene silencing` `GO:0044237 cellular metabolic process` `GO:0044238 primary metabolic process` `GO:1901363 heterocyclic compound binding` `GO:0032268 regulation of cellular protein metabolic process` `GO:0010556 regulation of macromo…	/
ENSDARG00000073752	si:dkey-266j7.2	0	NA	NA	NA	40.6704	-3.48357	0.00017918	0.0166094	0	0	0	0	0	0	0	0	0	3.57627	18.8637	221.583	101882457	/	/
ENSDARG00000043271	morc3b	58.302	2.17634	NA	NA	43.028	3.45283	0.000188025	0.017332	0	346.641	0	0	0	3.17045	161.016	96.2358	0.916196	0	0	0	445185	`GO:0043169 cation binding` `GO:0003674 molecular_function` `GO:0008270 zinc ion binding` `GO:0043167 ion binding` `GO:0005575 cellular_component` `GO:0046914 transition metal ion binding` `GO:0008150 biological_process` `GO:0005488 binding` `GO:0046872 metal ion binding`	/
ENSDARG00000006011	klhl42	42.4411	-0.576393	0.63717	0.960386	38.3843	-4.00767	0.000189599	0.0173799	8.14438	82.439	0	68.4558	65.8052	29.8023	2.76027	0	0.916196	124.276	63.6649	38.689	567545	`GO:0071704 organic substance metabolic process` `GO:0016740 transferase activity` `GO:0009057 macromolecule catabolic process` `GO:1902494 catalytic complex` `GO:0032446 protein modification by small protein conjugation` `GO:0010498 proteasomal protein catabolic process` `GO:0009056 catabolic process` `GO:0048731 system development` `GO:0065008 regulation of biological quality` `GO:0044237 cellu…	/
ENSDARG00000062355	axdnd1	62.0321	0.359219	0.782174	0.980747	70.6354	2.95155	0.000192455	0.0175442	128.274	99.3241	0	2.63291	141.962	0	125.132	0	298.68	0	0	0	557839	/	/
ENSDARG00000092517	gpsm1a	175.534	-0.260279	NA	NA	157.577	-3.86957	0.00019524	0.0177003	0	425.107	0	620.49	0	7.60909	16.5616	1.88698	0	164.509	657.87	104.636	100004265	`GO:0003674 molecular_function` `GO:0030234 enzyme regulator activity` `GO:0098772 molecular function regulator` `GO:0030695 GTPase regulator activity` `GO:0060589 nucleoside-triphosphatase regulator activity`	/
ENSDARG00000003375	gng12a	329.965	-1.13758	0.214706	0.793559	231.266	3.00303	0.000199149	0.0178585	121.148	211.56	231.114	874.128	180.41	361.432	413.121	359.469	501.159	16.9873	24.7586	72.1023	406604	`GO:0007154 cell communication` `GO:0007186 G-protein coupled receptor signaling pathway` `GO:0044459 plasma membrane part` `GO:1902494 catalytic complex` `GO:0098796 membrane protein complex` `GO:0044425 membrane part` `GO:0071944 cell periphery` `GO:0016020 membrane` `GO:0032991 macromolecular complex` `GO:0004871 signal transducer activity` `GO:0003674 molecular_function` `GO:0050794 regulatio…	dre04010,MAPK signaling pathway dre04371,Apelin signaling pathway dre04810,Regulation of actin cytoskeleton
ENSDARG00000005578	ugp2a	4946.51	-0.880366	0.351795	0.881478	1998.15	3.34938	0.000198463	0.0178585	3457.29	923.715	5322.41	3310.45	12409.8	4255.38	2418.92	487.784	8421.67	253.021	119.077	288.409	555748	`GO:0071704 organic substance metabolic process` `GO:0016740 transferase activity` `GO:0044723 single-organism carbohydrate metabolic process` `GO:0005976 polysaccharide metabolic process` `GO:0044237 cellular metabolic process` `GO:0005975 carbohydrate metabolic process` `GO:0044238 primary metabolic process` `GO:0044042 glucan metabolic process` `GO:0006073 cellular glucan metabolic process` `G…	dre00520,Amino sugar and nucleotide sugar metabolism dre00052,Galactose metabolism dre00040,Pentose and glucuronate interconversions dre00500,Starch and sucrose metabolism dre01100,Metabolic pathways
ENSDARG00000071339	borcs8	15.2463	-0.968603	0.448939	0.921781	51.8079	-4.01153	0.000201689	0.0178918	6.10828	15.8919	0	7.02111	2.21815	60.2386	0	0	3.66478	176.132	58.9489	72.1023	558180	`GO:0044445 cytosolic part` `GO:0043229 intracellular organelle` `GO:0000323 lytic vacuole` `GO:0044422 organelle part` `GO:0043231 intracellular membrane-bounded organelle` `GO:0016020 membrane` `GO:0032991 macromolecular complex` `GO:0005764 lysosome` `GO:0005774 vacuolar membrane` `GO:0099078 BORC complex` `GO:0044444 cytoplasmic part` `GO:0044464 cell part` `GO:0005575 cellular_component` `GO…	/
ENSDARG00000092480	vegfbb	5.96596	-0.280282	0.830047	NA	65.553	-3.87266	0.000201517	0.0178918	13.2346	0.993241	0	17.5528	1.47877	2.53636	0.920091	0	7.32957	194.907	94.3183	95.8433	100535766	`GO:0036293 response to decreased oxygen levels` `GO:0051239 regulation of multicellular organismal process` `GO:0032103 positive regulation of response to external stimulus` `GO:0007154 cell communication` `GO:0022603 regulation of anatomical structure morphogenesis` `GO:0005102 receptor binding` `GO:0051094 positive regulation of developmental process` `GO:0006928 movement of cell or subcellula…	/
ENSDARG00000100184	BX908782.2	34.2273	-1.0075	0.43304	0.916093	47.073	-3.85927	0.000205585	0.0179479	8.14438	36.7499	0	139.544	0	20.925	0	0	0.916196	238.716	2.35796	40.4476	103910141	/	/
ENSDARG00000102139	CABZ01081748.2	7.29436	-0.120043	0.923225	NA	160.47	3.68008	0.000205315	0.0179479	4.07219	0	15.2943	0	24.3997	0	747.114	210.398	0	1.78814	0	3.51718	100007471	/	/
ENSDARG00000091966	CR925863.1	0	NA	NA	NA	79.6833	3.42154	0.000203523	0.0179479	0	0	0	0	0	0	167.457	309.464	0	0	1.17898	0	NA	/	/
ENSDARG00000077715	GRIK3	40.022	2.08851	0.0743865	0.579258	94.6965	3.26226	0.000212262	0.0183497	180.194	28.804	3.39873	4.38819	17.0058	6.34091	37.7237	0	529.561	0.894069	0	0	100334689	/	dre04080,Neuroactive ligand-receptor interaction
ENSDARG00000078212	zgc:165515	38.6999	-3.79933	NA	NA	38.6211	-3.97516	0.000212412	0.0183497	1.01805	0.993241	0	3.51055	220.337	6.34091	0.920091	0	0	3.57627	119.077	108.153	NA	/	/
ENSDARG00000030687	phka2	561.487	0.990924	0.270544	0.842985	713.882	3.17103	0.000215175	0.0184916	752.337	553.236	1016.22	215.021	664.707	167.4	277.867	1608.65	2105.42	161.826	49.5171	80.016	556199	`GO:0071704 organic substance metabolic process` `GO:0016740 transferase activity` `GO:1902494 catalytic complex` `GO:0005964 phosphorylase kinase complex` `GO:0044723 single-organism carbohydrate metabolic process` `GO:0005976 polysaccharide metabolic process` `GO:0044237 cellular metabolic process` `GO:0005975 carbohydrate metabolic process` `GO:0044238 primary metabolic process` `GO:0044042 gl…	dre04020,Calcium signaling pathway dre04910,Insulin signaling pathway
ENSDARG00000055295	cyb561d1	80.9137	-1.36363	0.275947	0.845025	65.8401	-3.93446	0.000216647	0.0185217	2.03609	4.96621	79.8702	0	243.258	155.352	1.84018	0.943488	0	306.666	1.17898	84.4124	447851	`GO:0031224 intrinsic component of membrane` `GO:0051234 establishment of localization` `GO:0055114 oxidation-reduction process` `GO:0044425 membrane part` `GO:0008152 metabolic process` `GO:0016020 membrane` `GO:0003674 molecular_function` `GO:0005575 cellular_component` `GO:0016021 integral component of membrane` `GO:0051179 localization` `GO:0044710 single-organism metabolic process` `GO:00068…	/
ENSDARG00000101363	ano2	17.2189	-2.12564	0.0893497	0.617188	50.9611	-3.9824	0.000225492	0.0190024	1.01805	5.95945	0	82.498	12.5695	1.26818	3.68036	0	0	121.593	42.4432	138.05	566373	`GO:0031224 intrinsic component of membrane` `GO:0044425 membrane part` `GO:0016020 membrane` `GO:0003674 molecular_function` `GO:0005575 cellular_component` `GO:0046983 protein dimerization activity` `GO:0016021 integral component of membrane` `GO:0005515 protein binding` `GO:0005488 binding`	/
ENSDARG00000075222	amer2	147.173	-0.320566	0.798144	0.982881	547.426	-3.82746	0.000223521	0.0190024	6.10828	359.553	0	88.6415	31.7935	396.941	15.6415	4.71744	43.9774	21.4576	3022.9	175.859	100101649	`GO:0060828 regulation of canonical Wnt signaling pathway` `GO:0007154 cell communication` `GO:0048585 negative regulation of response to stimulus` `GO:0007267 cell-cell signaling` `GO:0048523 negative regulation of cellular process` `GO:0023057 negative regulation of signaling` `GO:0030178 negative regulation of Wnt signaling pathway` `GO:0008289 lipid binding` `GO:0071944 cell periphery` `GO:19…	/
ENSDARG00000004782	fgfr3	57.932	0.133887	NA	NA	372.151	-3.32048	0.000225725	0.0190024	2.03609	179.777	3.39873	65.8229	68.0234	28.5341	12.8813	45.2874	67.7985	239.61	1520.88	346.443	58129	`GO:0071704 organic substance metabolic process` `GO:0005524 ATP binding` `GO:0016740 transferase activity` `GO:0007154 cell communication` `GO:0036094 small molecule binding` `GO:0044344 cellular response to fibroblast growth factor stimulus` `GO:0019199 transmembrane receptor protein kinase activity` `GO:0048518 positive regulation of biological process` `GO:0005007 fibroblast growth factor-act…	dre04010,MAPK signaling pathway dre04810,Regulation of actin cytoskeleton dre04144,Endocytosis
ENSDARG00000032199	gpc3	35.672	-0.0817694	0.949912	0.99916	23.4311	-3.84383	0.000228581	0.0191451	0	101.311	0	82.498	2.95754	27.2659	0	0	0	30.3983	49.5171	60.6714	387365	`GO:0060828 regulation of canonical Wnt signaling pathway` `GO:0007154 cell communication` `GO:0048585 negative regulation of response to stimulus` `GO:0006928 movement of cell or subcellular component` `GO:0043394 proteoglycan binding` `GO:0007267 cell-cell signaling` `GO:0040011 locomotion` `GO:0048523 negative regulation of cellular process` `GO:0031224 intrinsic component of membrane` `GO:002…	/
ENSDARG00000075343	csf1a	19.8648	1.59243	NA	NA	25.0862	3.81918	0.00023339	0.0194492	0	119.189	0	0	0	0	69.0068	62.2702	19.2401	0	0	0	100004617	`GO:0005102 receptor binding` `GO:0031224 intrinsic component of membrane` `GO:0008083 growth factor activity` `GO:0044425 membrane part` `GO:0016020 membrane` `GO:0003674 molecular_function` `GO:0005575 cellular_component` `GO:0016021 integral component of membrane` `GO:0005125 cytokine activity` `GO:0005515 protein binding` `GO:0005488 binding`	dre04010,MAPK signaling pathway dre04060,Cytokine-cytokine receptor interaction
ENSDARG00000061255	dusp3a	159.962	-0.0201977	0.985856	0.9993	29.8594	-3.63917	0.000235105	0.0194937	10.1805	110.25	355.167	175.528	297.233	11.4136	0	0	0	105.5	68.3808	5.27578	100000665	`GO:0031324 negative regulation of cellular metabolic process` `GO:0045321 leukocyte activation` `GO:0071704 organic substance metabolic process` `GO:0007154 cell communication` `GO:0048585 negative regulation of response to stimulus` `GO:0016788 hydrolase activity	dre04010,MAPK signaling pathway
ENSDARG00000000656	psmb9a	0	NA	NA	NA	86.3601	3.30077	0.000236712	0.0195287	0	0	0	0	0	0	0	462.309	54.9718	0	0	0.879296	30665	`GO:0071704 organic substance metabolic process` `GO:0009057 macromolecule catabolic process` `GO:0005839 proteasome core complex` `GO:0004298 threonine-type endopeptidase activity` `GO:1902494 catalytic complex` `GO:1905368 peptidase complex` `GO:0009056 catabolic process` `GO:0044237 cellular metabolic process` `GO:0044238 primary metabolic process` `GO:0043229 intracellular organelle` `GO:0004…	dre03050,Proteasome
ENSDARG00000015385	ndufs3	100.977	0.0202681	0.984636	0.9993	161.021	2.79002	0.000240191	0.0197172	50.9023	191.696	62.8765	67.5781	214.422	18.3886	344.114	230.211	295.015	47.3856	28.2955	21.1031	550451	`GO:1902494 catalytic complex` `GO:0031975 envelope` `GO:0045333 cellular respiration` `GO:0044237 cellular metabolic process` `GO:0098796 membrane protein complex` `GO:0008137 NADH dehydrogenase (ubiquinone) activity` `GO:0055114 oxidation-reduction process` `GO:0044425 membrane part` `GO:0043229 intracellular organelle` `GO:0016655 oxidoreductase activity	dre00190,Oxidative phosphorylation dre01100,Metabolic pathways
ENSDARG00000104839	mansc1	614.1	1.2127	0.147967	0.726389	82.838	-3.43043	0.000243686	0.0197355	942.711	897.89	817.395	429.165	170.058	427.377	14.7215	2.83047	6.41337	94.7713	87.2444	291.047	100009658	`GO:0031224 intrinsic component of membrane` `GO:0044425 membrane part` `GO:0016020 membrane` `GO:0003674 molecular_function` `GO:0005575 cellular_component` `GO:0016021 integral component of membrane` `GO:0008150 biological_process`	/
ENSDARG00000060124	timm17b	97.1858	-0.378754	0.771369	0.980747	33.0351	-3.53081	0.000244002	0.0197355	0	215.533	0	0	163.404	204.177	0	0	0	16.9873	173.31	7.91367	562144	`GO:0022803 passive transmembrane transporter activity` `GO:0051641 cellular localization` `GO:0008320 protein transmembrane transporter activity` `GO:0044743 protein transmembrane import into intracellular organelle` `GO:0017038 protein import` `GO:0031300 intrinsic component of organelle membrane` `GO:0031975 envelope` `GO:0008565 protein transporter activity` `GO:0071806 protein transmembrane …	/
ENSDARG00000091762	zbtb40	51.4747	-0.297116	0.816124	0.985862	161.651	-3.26683	0.00024268	0.0197355	3.05414	125.148	0	159.73	17.7452	3.17045	40.484	11.3219	6.41337	203.848	211.037	496.802	571158	`GO:0043169 cation binding` `GO:0006950 response to stress` `GO:0033554 cellular response to stress` `GO:0006974 cellular response to DNA damage stimulus` `GO:1901363 heterocyclic compound binding` `GO:0043229 intracellular organelle` `GO:0043231 intracellular membrane-bounded organelle` `GO:0097159 organic cyclic compound binding` `GO:0003674 molecular_function` `GO:0043167 ion binding` `GO:0051…	/
ENSDARG00000013687	cilp2	10.4982	1.04542	0.316721	0.863107	62.5157	-2.89854	0.000249693	0.0200677	0	58.6012	0	4.38819	0	0	0	0	0	177.026	198.068	0	557778	/	/
ENSDARG00000087909	il4	32.2397	-0.0347448	0.977834	0.999229	461.652	2.56513	0.000250542	0.0200677	50.9023	33.7702	10.1962	19.308	0	79.2613	656.025	974.624	800.755	84.0425	167.415	87.0503	100188894	`GO:0045321 leukocyte activation` `GO:0005102 receptor binding` `GO:0001775 cell activation` `GO:0070661 leukocyte proliferation` `GO:0002449 lymphocyte mediated immunity` `GO:0002369 T cell cytokine production` `GO:0008083 growth factor activity` `GO:0042100 B cell proliferation` `GO:0005126 cytokine receptor binding` `GO:0044763 single-organism cellular process` `GO:0001816 cytokine production`…	dre04060,Cytokine-cytokine receptor interaction dre04672,Intestinal immune network for IgA production
ENSDARG00000071230	lrfn5a	84.9674	-1.32315	0.236354	0.815033	37.8632	-3.37457	0.000257069	0.0204853	1.01805	56.6148	59.4778	107.072	68.7628	216.859	0	0	0	160.932	1.17898	65.0679	100144400	`GO:0031224 intrinsic component of membrane` `GO:0044425 membrane part` `GO:0016020 membrane` `GO:0005575 cellular_component` `GO:0016021 integral component of membrane`	/
ENSDARG00000098952	gata4	1041.83	0.865701	0.310528	0.860599	225.168	3.81334	0.000258238	0.0204853	1197.22	730.032	2226.17	488.844	792.62	816.075	162.856	1096.33	65.9661	21.4576	0	4.39648	30483	`GO:0006357 regulation of transcription from RNA polymerase II promoter` `GO:0071704 organic substance metabolic process` `GO:0048732 gland development` `GO:0048645 animal organ formation` `GO:0006355 regulation of transcription	dre04218,Cellular senescence dre04530,Tight junction
ENSDARG00000077706	CT025887.1	37.4786	-0.505449	0.696942	0.969508	31.4101	-3.52698	0.000269831	0.0213025	0	77.4728	0	68.4558	2.21815	76.725	0	0	0	4.47034	38.9063	145.084	108179108	/	/
ENSDARG00000060320	dcaf5	61.9113	2.5312	0.0346737	0.424047	412.346	-3.7496	0.000275543	0.0216498	298.288	34.7635	13.5949	14.0422	0	10.7795	24.8425	0	1.83239	108.182	2308.44	30.7754	560257	`GO:0003674 molecular_function` `GO:0008150 biological_process`	/
ENSDARG00000090851	ciita	183.845	-1.45802	0.156748	0.735428	948.742	-3.54549	0.000279884	0.0218867	130.31	99.3241	15.2943	106.194	155.271	596.679	105.81	19.8133	94.3682	477.433	4783.12	211.91	100003537	`GO:0071704 organic substance metabolic process` `GO:0005524 ATP binding` `GO:0036094 small molecule binding` `GO:0006355 regulation of transcription	/
ENSDARG00000075043	si:dkeyp-123h10.2	159.598	-1.60681	0.0971752	0.631696	49.9711	-3.64976	0.000286622	0.0223078	26.4692	144.02	28.8892	298.397	218.858	240.954	0	0.943488	0	30.3983	1.17898	267.306	100536832	/	/
ENSDARG00000022340	ufc1	1132.3	-3.23552	0.00568921	0.183999	169.787	2.78274	0.000291523	0.0224772	106.895	131.108	0	5725.71	254.348	575.754	313.751	392.491	210.725	31.2924	21.2216	49.2406	445256	`GO:0071704 organic substance metabolic process` `GO:0016740 transferase activity` `GO:0032446 protein modification by small protein conjugation` `GO:0044237 cellular metabolic process` `GO:0044238 primary metabolic process` `GO:0008152 metabolic process` `GO:0036211 protein modification process` `GO:0019538 protein metabolic process` `GO:0006464 cellular protein modification process` `GO:0003674…	/
ENSDARG00000000068	slc9a3r1a	386.646	-1.16002	0.29946	0.85549	233.366	-3.05771	0.000291447	0.0224772	414.345	28.804	152.943	49.1477	191.501	1483.14	14.7215	44.344	46.726	212.788	277.06	804.556	327272	`GO:0051641 cellular localization` `GO:0072657 protein localization to membrane` `GO:0090150 establishment of protein localization to membrane` `GO:0048731 system development` `GO:0065008 regulation of biological quality` `GO:0005198 structural molecule activity` `GO:0012505 endomembrane system` `GO:0051234 establishment of localization` `GO:0006612 protein targeting to membrane` `GO:0060322 head…	dre04530,Tight junction
ENSDARG00000001057	bysl	187.236	-1.36717	0.185412	0.769402	489.928	-3.06726	0.000295232	0.0225541	53.9565	198.648	11.8956	311.562	143.441	403.916	138.014	26.4177	54.9718	362.992	1483.16	874.02	394081	/	/
ENSDARG00000039996	xkr8.3	206.946	0.6308	NA	NA	169.284	-3.63942	0.000295254	0.0225541	0	13.9054	810.598	193.958	173.755	49.4591	1.84018	3.77395	26.5697	213.682	710.924	58.9128	497082	`GO:0070782 phosphatidylserine exposure on apoptotic cell surface` `GO:0097035 regulation of membrane lipid distribution` `GO:0065008 regulation of biological quality` `GO:0031224 intrinsic component of membrane` `GO:0044425 membrane part` `GO:0071840 cellular component organization or biogenesis` `GO:0044802 single-organism membrane organization` `GO:0071944 cell periphery` `GO:0044763 single-or…	/
ENSDARG00000097766	mhc1lia	386.346	0.298055	0.771919	0.980747	85.2529	-3.82802	0.000296862	0.0225725	217.862	55.6215	1033.21	259.781	224.034	527.563	0.920091	7.54791	0	27.7161	91.9603	383.373	100151195	`GO:0031224 intrinsic component of membrane` `GO:0044425 membrane part` `GO:0016020 membrane` `GO:0005575 cellular_component` `GO:0016021 integral component of membrane`	/
ENSDARG00000101814	lpar3	54.1359	-2.08592	0.0773004	0.589135	189.903	-3.34885	0.000299686	0.0225971	29.5234	6.95269	0	192.203	65.0659	31.0704	30.363	1.88698	27.4859	194.013	353.694	531.974	102216338	`GO:0007154 cell communication` `GO:0007186 G-protein coupled receptor signaling pathway` `GO:1902589 single-organism organelle organization` `GO:0048731 system development` `GO:0065008 regulation of biological quality` `GO:0031224 intrinsic component of membrane` `GO:0004888 transmembrane signaling receptor activity` `GO:0044425 membrane part` `GO:0071840 cellular component organization or bioge…	dre04080,Neuroactive ligand-receptor interaction
ENSDARG00000100406	ITIH4	4485.96	-1.1386	0.168983	0.751365	204.73	3.23218	0.000299925	0.0225971	3607.96	2022.24	2205.78	4354.84	9475.95	5249	147.215	157.563	848.397	23.2458	14.1477	37.8097	100003906	`GO:0003674 molecular_function` `GO:0005575 cellular_component` `GO:0008150 biological_process`	/
ENSDARG00000058835	PLEKHG3	101.597	-0.237165	0.841816	0.988815	433.271	3.2585	0.000302136	0.0226602	213.79	55.6215	0	104.439	87.9868	147.743	82.8082	1081.24	1281.76	67.0551	54.233	32.534	NA	/	/
ENSDARG00000104057	pcdh1g14	89.7124	-3.18726	0.00648247	0.1962	56.696	-2.89199	0.000307476	0.0229563	1.01805	19.8648	0	354.566	56.9326	105.893	0	0	0	152.886	0	187.29	NA	/	/
ENSDARG00000086584	CABZ01077217.2	0	NA	NA	NA	30.7166	-3.47372	0.000313135	0.0232735	0	0	0	0	0	0	0	0	0	8.94069	15.3267	160.032	NA	/	/
ENSDARG00000038826	jph1b	230.91	0.448981	0.700014	0.9698	114.637	3.55261	0.000315421	0.0233383	29.5234	778.701	30.5886	19.308	425.886	101.455	286.148	201.907	174.077	11.6229	0	14.0687	556485	`GO:0030314 junctional membrane complex` `GO:0031224 intrinsic component of membrane` `GO:0016528 sarcoplasm` `GO:0044425 membrane part` `GO:0016020 membrane` `GO:0032991 macromolecular complex` `GO:0003674 molecular_function` `GO:0044444 cytoplasmic part` `GO:0044464 cell part` `GO:0005575 cellular_component` `GO:0005622 intracellular` `GO:0043234 protein complex` `GO:0016021 integral component …	/
ENSDARG00000018478	agxtb	637.835	-0.613034	0.608088	0.954561	183.288	3.72549	0.000331272	0.0244018	474.41	876.039	0	466.904	1386.35	623.311	514.331	26.4177	533.226	15.1992	0	10.5516	79378	`GO:0071704 organic substance metabolic process` `GO:0016740 transferase activity` `GO:0051641 cellular localization` `GO:0046394 carboxylic acid biosynthetic process` `GO:0006520 cellular amino acid metabolic process` `GO:0006082 organic acid metabolic process` `GO:0009069 serine family amino acid metabolic process` `GO:0044283 small molecule biosynthetic process` `GO:1901605 alpha-amino acid me…	dre01200,Carbon metabolism dre04146,Peroxisome dre00260,Glycine, serine and threonine metabolism dre00250,Alanine, aspartate and glutamate metabolism dre01100,Metabolic pathways
ENSDARG00000092039	si:dkey-70p6.1	32.9543	0.00677531	0.995702	0.9993	30.5584	-3.44648	0.000334454	0.0245266	0	51.6486	47.5822	80.7427	4.43631	13.3159	0	0	0	8.94069	160.341	14.0687	570575	`GO:0007154 cell communication` `GO:0050778 positive regulation of immune response` `GO:0048518 positive regulation of biological process` `GO:0031224 intrinsic component of membrane` `GO:0050853 B cell receptor signaling pathway` `GO:0044425 membrane part` `GO:0016020 membrane` `GO:0006955 immune response` `GO:0050794 regulation of cellular process` `GO:0051716 cellular response to stimulus` `GO…	/
ENSDARG00000058365	hspb8	2259.14	-0.913478	0.355702	0.884027	698.857	3.74342	0.000343937	0.0249998	3160.02	830.35	310.984	1179.55	4484.37	3589.59	6.44064	482.123	3629.97	59.9026	9.43183	5.27578	791580	/	/
ENSDARG00000099260	CABZ01087512.1	154.366	-0.809386	0.489769	0.931701	50.2575	3.87673	0.000343097	0.0249998	21.379	196.662	73.0727	592.406	36.9692	5.70682	16.5616	278.329	4.58098	0.894069	1.17898	0	563621	/	/
ENSDARG00000103555	si:ch211-8c17.4	52.1956	1.18383	0.303444	0.858759	147.986	-3.64965	0.000348857	0.0252462	165.942	66.5472	3.39873	7.02111	25.8785	44.3863	23.0023	0.943488	1.83239	135.898	618.964	107.274	NA	/	/
ENSDARG00000097884	CU928013.1	122.147	2.02027	0.0465299	0.484747	206.852	-3.29152	0.000355177	0.0255914	170.014	368.493	83.2689	29.8397	9.612	71.6522	29.4429	33.0221	6.41337	70.6314	549.404	552.198	NA	/	/
ENSDARG00000078807	paxx	178.806	2.43694	NA	NA	45.4551	-3.89217	0.000357881	0.0256741	1018.05	1.98648	0	10.5317	2.95754	39.3136	0	0.943488	0.916196	54.5382	214.574	1.75859	492631	`GO:0000726 non-recombinational repair` `GO:0071704 organic substance metabolic process` `GO:0006259 DNA metabolic process` `GO:0006950 response to stress` `GO:0033554 cellular response to stress` `GO:0006974 cellular response to DNA damage stimulus` `GO:0044237 cellular metabolic process` `GO:0044238 primary metabolic process` `GO:0006725 cellular aromatic compound metabolic process` `GO:1901360…	/
ENSDARG00000002986	gda	8.68117	-0.305914	0.814175	NA	129.535	3.72467	0.000362577	0.0258984	5.09023	15.8919	0	7.02111	22.1815	1.90227	14.7215	40.57	704.555	3.57627	2.35796	11.4309	553701	`GO:0071704 organic substance metabolic process` `GO:0043169 cation binding` `GO:0019439 aromatic compound catabolic process` `GO:0009056 catabolic process` `GO:0055086 nucleobase-containing small molecule metabolic process` `GO:0019239 deaminase activity` `GO:0044237 cellular metabolic process` `GO:0016814 hydrolase activity	dre00230,Purine metabolism dre01100,Metabolic pathways
ENSDARG00000105694	CABZ01015815.3	0	NA	NA	NA	31.473	-3.37087	0.000368198	0.0261865	0	0	0	0	0	0	0	0	0	20.5636	163.878	4.39648	NA	/	/
ENSDARG00000042877	heca	37.3827	0.487928	0.706272	0.970447	131.033	-3.1359	0.000373605	0.026457	122.166	22.8446	0	64.0676	0	15.2182	21.1621	27.3612	4.58098	129.64	360.768	242.686	567088	/	/
ENSDARG00000101324	apoa1b	115656	-1.60766	0.0803462	0.596149	34621.9	3.3455	0.00038903	0.0272786	63734.8	36017.9	48464.2	54642.6	367421	123653	39543.7	20985.1	136708	3064.87	344.262	7085.37	100101640	`GO:0046486 glycerolipid metabolic process` `GO:0071704 organic substance metabolic process` `GO:0051239 regulation of multicellular organismal process` `GO:0046394 carboxylic acid biosynthetic process` `GO:0036094 small molecule binding` `GO:0006639 acylglycerol metabolic process` `GO:0097164 ammonium ion metabolic process` `GO:0043169 cation binding` `GO:0030182 neuron differentiation` `GO:0043…	/
ENSDARG00000100342	zgc:158464	340.356	0.823147	0.466494	0.926167	419.676	3.38467	0.000390167	0.0272786	1283.76	87.4052	20.3924	264.169	322.372	64.0432	68.0867	868.009	1462.25	18.7754	20.0426	80.8952	791139	`GO:0007154 cell communication` `GO:0060090 binding	/
ENSDARG00000036775	dtd2	51.989	-0.138713	0.895107	0.995968	55.8408	-2.79593	0.000387115	0.0272786	48.8663	29.7972	67.9746	64.9452	90.2049	10.1455	0	0	0	0	110.824	224.221	445510	`GO:0071704 organic substance metabolic process` `GO:0016788 hydrolase activity	/
ENSDARG00000030932	fgf10a	14.6444	0.0500182	0.969046	0.999229	68.8006	-3.68228	0.00040167	0.0279644	0	45.6891	0	37.7384	0	4.43863	0	2.83047	0	366.568	4.71592	38.689	359830	`GO:0048732 gland development` `GO:0048883 neuromast primordium migration` `GO:0007154 cell communication` `GO:0044344 cellular response to fibroblast growth factor stimulus` `GO:0005102 receptor binding` `GO:0006928 movement of cell or subcellular component` `GO:0048731 system development` `GO:0040011 locomotion` `GO:0071363 cellular response to growth factor stimulus` `GO:0070887 cellular respo…	dre04010,MAPK signaling pathway dre04810,Regulation of actin cytoskeleton
ENSDARG00000023600	sh3gl2a	155.746	-3.05692	0.0105535	0.247691	313.664	3.58836	0.00040872	0.0283356	0	25.8243	0	628.389	13.3089	266.952	216.221	75.4791	1530.96	5.36441	4.71592	49.2406	394091	`GO:0044464 cell part` `GO:0005575 cellular_component` `GO:0005622 intracellular` `GO:0044424 intracellular part` `GO:0005623 cell` `GO:0005737 cytoplasm`	dre04144,Endocytosis
ENSDARG00000039412	dmrta2	1.47954	-1.16024	0.339496	NA	40.3976	-3.06228	0.000421138	0.0290744	0	0	0	0	0	8.87727	0	0	0	229.776	1.17898	11.4309	474350	`GO:0071704 organic substance metabolic process` `GO:0048732 gland development` `GO:0021537 telencephalon development` `GO:0006355 regulation of transcription	/
ENSDARG00000003021	hdac8	133.024	1.00956	0.409284	0.909112	46.4899	-3.75685	0.000424047	0.0291532	502.915	87.4052	0	11.4093	92.4231	103.991	0.920091	1.88698	2.74859	26.8221	11.7898	234.772	406740	`GO:0071704 organic substance metabolic process` `GO:0006355 regulation of transcription	/
ENSDARG00000012403	ercc6l2	490.069	-0.273607	0.814548	0.985775	449.503	-3.13593	0.000427974	0.0293011	27.4873	208.581	1043.41	11.4093	518.309	1131.22	64.4064	17.9263	97.1168	177.026	971.479	1369.06	553504	`GO:0005524 ATP binding` `GO:0036094 small molecule binding` `GO:0032559 adenyl ribonucleotide binding` `GO:1901363 heterocyclic compound binding` `GO:0000166 nucleotide binding` `GO:0032553 ribonucleotide binding` `GO:0097159 organic cyclic compound binding` `GO:0003674 molecular_function` `GO:0043167 ion binding` `GO:0097367 carbohydrate derivative binding` `GO:0043168 anion binding` `GO:003563…	/
ENSDARG00000001993	myhb	1478.66	-1.79761	0.146319	0.725471	130.491	3.2283	0.000441621	0.0299866	208.7	854.188	1.69937	5.26583	331.244	7470.86	320.192	211.341	205.228	19.6695	24.7586	1.75859	100002040	`GO:0005524 ATP binding` `GO:0036094 small molecule binding` `GO:0032559 adenyl ribonucleotide binding` `GO:0003774 motor activity` `GO:1901363 heterocyclic compound binding` `GO:0000166 nucleotide binding` `GO:0043229 intracellular organelle` `GO:0043232 intracellular non-membrane-bounded organelle` `GO:0003779 actin binding` `GO:0044422 organelle part` `GO:0032553 ribonucleotide binding` `GO:00…	dre04530,Tight junction
ENSDARG00000007912	si:ch211-196i2.1	54.6751	1.66999	NA	NA	131.574	-3.6327	0.000440503	0.0299866	0	294.993	0	2.63291	22.1815	8.24318	9.20091	12.2654	0	54.5382	163.878	549.56	564099	/	/
ENSDARG00000046142	si:ch211-170d8.5	252.483	-0.74203	0.531408	0.937852	69.2906	3.73718	0.000445253	0.0301094	377.695	116.209	0	395.815	471.727	153.45	11.9612	104.727	292.267	0.894069	5.89489	0	100000463	`GO:0031224 intrinsic component of membrane` `GO:0044425 membrane part` `GO:0030246 carbohydrate binding` `GO:0016020 membrane` `GO:0003674 molecular_function` `GO:0005575 cellular_component` `GO:0016021 integral component of membrane` `GO:0005488 binding`	/
ENSDARG00000017400	klf1	47.5784	0.568266	0.65433	0.963102	547.369	3.25095	0.000455021	0.0306442	4.07219	182.756	0	38.6161	2.95754	57.0682	1749.09	964.245	384.802	150.204	20.0426	15.8273	30104	`GO:0071704 organic substance metabolic process` `GO:0060255 regulation of macromolecule metabolic process` `GO:0043169 cation binding` `GO:0048518 positive regulation of biological process` `GO:0010628 positive regulation of gene expression` `GO:0048731 system development` `GO:0065008 regulation of biological quality` `GO:0043565 sequence-specific DNA binding` `GO:1901363 heterocyclic compound b…	/
ENSDARG00000017882	rdh1	158.789	-3.15928	0.00486448	0.170897	88.4865	3.48209	0.000457288	0.0306718	7.12633	39.7297	0	157.975	416.274	331.629	0.920091	492.501	34.8154	2.68221	0	0	378440	`GO:0071704 organic substance metabolic process` `GO:0048732 gland development` `GO:0006720 isoprenoid metabolic process` `GO:0035050 embryonic heart tube development` `GO:0048731 system development` `GO:1901615 organic hydroxy compound metabolic process` `GO:0006629 lipid metabolic process` `GO:0065008 regulation of biological quality` `GO:0035272 exocrine system development` `GO:0031224 intrins…	/
ENSDARG00000068551	elovl8a	69.2507	-0.624877	0.603659	0.953555	29.4804	-3.78665	0.000460455	0.0307591	29.5234	115.216	0	51.7807	179.67	39.3136	0	0.943488	0	16.9873	16.5057	142.446	767653	`GO:0071704 organic substance metabolic process` `GO:0016740 transferase activity` `GO:0046394 carboxylic acid biosynthetic process` `GO:0006629 lipid metabolic process` `GO:0000038 very long-chain fatty acid metabolic process` `GO:0006082 organic acid metabolic process` `GO:0044283 small molecule biosynthetic process` `GO:0016746 transferase activity	/
ENSDARG00000053617	camk2a	9.48091	-0.870635	0.491951	NA	39.5966	-3.82638	0.000467258	0.0310877	9.16242	1.98648	0	0	45.1025	0.634091	0	0.943488	1.83239	47.3856	180.384	7.03437	550436	`GO:0071704 organic substance metabolic process` `GO:0005524 ATP binding` `GO:0018107 peptidyl-threonine phosphorylation` `GO:0016740 transferase activity` `GO:0007154 cell communication` `GO:0036094 small molecule binding` `GO:0060562 epithelial tube morphogenesis` `GO:0035050 embryonic heart tube development` `GO:0048731 system development` `GO:0032559 adenyl ribonucleotide binding` `GO:0048729…	dre04912,GnRH signaling pathway dre04020,Calcium signaling pathway dre04217,Necroptosis dre04012,ErbB signaling pathway dre04916,Melanogenesis dre04261,Adrenergic signaling in cardiomyocytes dre04114,Oocyte meiosis dre04310,Wnt signaling pathway
ENSDARG00000087663	si:ch211-248l17.3	117.414	-1.47267	0.111915	0.663835	109.01	-3.52567	0.000472505	0.0313024	79.4077	22.8446	61.1772	200.979	215.161	124.916	5.52055	1.88698	15.5753	16.9873	271.165	342.926	101883138	/	/
ENSDARG00000013843	sept5a	46.8896	0.281438	NA	NA	65.7366	-3.73008	0.000474279	0.0313024	0	174.81	0	0	0	106.527	0	4.71744	1.83239	58.1145	318.324	11.4309	335925	`GO:0045202 synapse` `GO:0036094 small molecule binding` `GO:0031982 vesicle` `GO:0012505 endomembrane system` `GO:0016192 vesicle-mediated transport` `GO:0051234 establishment of localization` `GO:0046903 secretion` `GO:1901363 heterocyclic compound binding` `GO:0000166 nucleotide binding` `GO:0043229 intracellular organelle` `GO:1902578 single-organism localization` `GO:0099503 secretory vesicl…	/
ENSDARG00000102240	CU695223.1	104.246	4.00146	0.00032751	0.035435	95.6213	-3.67041	0.000482427	0.0317133	8.14438	451.925	151.244	8.77638	2.21815	3.17045	5.52055	0	0.916196	530.183	31.8324	5.27578	110439331	/	/
ENSDARG00000104487	mthfs	46.1528	-0.707534	0.583184	0.949534	51.6084	-2.75881	0.000486142	0.0318308	12.2166	69.5269	0	56.1688	139.004	0	0	0	0	149.309	160.341	0	100332843	`GO:0005524 ATP binding` `GO:0036094 small molecule binding` `GO:0043169 cation binding` `GO:0032559 adenyl ribonucleotide binding` `GO:1901363 heterocyclic compound binding` `GO:0000166 nucleotide binding` `GO:0016874 ligase activity` `GO:0032553 ribonucleotide binding` `GO:0097159 organic cyclic compound binding` `GO:0003674 molecular_function` `GO:0043167 ion binding` `GO:0003824 catalytic act…	dre00670,One carbon pool by folate dre01100,Metabolic pathways
ENSDARG00000070607	mrpl36	109.18	0.909076	0.451902	0.922381	224.362	-3.23888	0.000496357	0.0322437	250.44	217.52	0	14.9198	118.302	53.8977	53.3653	14.1523	9.16196	143.051	903.098	223.341	100093703	`GO:0071704 organic substance metabolic process` `GO:0042254 ribosome biogenesis` `GO:0000313 organellar ribosome` `GO:0022613 ribonucleoprotein complex biogenesis` `GO:0005198 structural molecule activity` `GO:0044237 cellular metabolic process` `GO:0044238 primary metabolic process` `GO:0043229 intracellular organelle` `GO:0071840 cellular component organization or biogenesis` `GO:0008152 metab…	dre03010,Ribosome
ENSDARG00000031216	ssu72	1234.74	0.505521	0.630493	0.959048	1120.17	-2.83214	0.000494436	0.0322437	882.647	88.3985	3534.68	745.115	1458.81	698.768	322.952	211.341	87.9548	1323.22	3798.67	976.898	393701	`GO:0006357 regulation of transcription from RNA polymerase II promoter` `GO:0071704 organic substance metabolic process` `GO:0005849 mRNA cleavage factor complex` `GO:0016788 hydrolase activity	dre03015,mRNA surveillance pathway
ENSDARG00000012035	zgc:100832	71.2538	0.705582	0.576996	0.949118	92.9974	3.64888	0.0004989	0.0322818	5.09023	282.081	6.79746	0	51.7569	81.7977	415.881	0	136.513	0.894069	1.17898	3.51718	445148	`GO:0005575 cellular_component`	/
ENSDARG00000062000	abtb2b	18.1904	-0.536362	0.678979	0.968976	92.4491	3.58352	0.000501416	0.0323178	1.01805	30.7905	5.0981	4.38819	0	67.8477	404.84	15.0958	118.189	6.25848	9.43183	0.879296	100007078	`GO:0071704 organic substance metabolic process` `GO:0009057 macromolecule catabolic process` `GO:0042787 protein ubiquitination involved in ubiquitin-dependent protein catabolic process` `GO:0019005 SCF ubiquitin ligase complex` `GO:1902494 catalytic complex` `GO:0032446 protein modification by small protein conjugation` `GO:0010498 proteasomal protein catabolic process` `GO:0060255 regulation o…	/
ENSDARG00000070677	fezf2	59.1309	-0.405613	0.748772	0.977549	28.1072	-3.31408	0.000505318	0.0324006	0	49.6621	88.367	8.77638	204.81	3.17045	0	0	0	33.0805	132.046	3.51718	60634	`GO:0031324 negative regulation of cellular metabolic process` `GO:0071704 organic substance metabolic process` `GO:0032990 cell part morphogenesis` `GO:0061564 axon development` `GO:0007411 axon guidance` `GO:0007154 cell communication` `GO:0032989 cellular component morphogenesis` `GO:0097485 neuron projection guidance` `GO:0006355 regulation of transcription	/
ENSDARG00000096624	si:dkey-187i8.2	12.9981	-0.2144	0.868881	0.991306	33.8563	3.1804	0.000510351	0.0324006	0	30.7905	1.69937	44.7595	0.739385	0	149.055	0.943488	53.1394	0	0	0	101882603	`GO:0031224 intrinsic component of membrane` `GO:0044425 membrane part` `GO:0030246 carbohydrate binding` `GO:0016020 membrane` `GO:0003674 molecular_function` `GO:0005575 cellular_component` `GO:0016021 integral component of membrane` `GO:0005488 binding`	/
ENSDARG00000068175	ing5b	9.7858	0.117816	0.92808	NA	161.464	3.15066	0.000510555	0.0324006	30.5414	0.993241	0	3.51055	5.91508	17.7545	144.454	160.393	601.941	40.2331	12.9688	8.79296	368450	`GO:0071704 organic substance metabolic process` `GO:0006473 protein acetylation` `GO:1902494 catalytic complex` `GO:0043169 cation binding` `GO:1902493 acetyltransferase complex` `GO:0042127 regulation of cell proliferation` `GO:0005654 nucleoplasm` `GO:0048523 negative regulation of cellular process` `GO:0016570 histone modification` `GO:0044237 cellular metabolic process` `GO:0043543 protein a…	/
ENSDARG00000070874	asmt2	25.0096	-1.82672	NA	NA	98.2108	-3.62813	0.000508131	0.0324006	0	11.9189	1.69937	129.89	5.91508	0.634091	1.84018	12.2654	0.916196	15.1992	438.58	120.464	568256	`GO:0016740 transferase activity` `GO:0044237 cellular metabolic process` `GO:0006725 cellular aromatic compound metabolic process` `GO:0008152 metabolic process` `GO:0003674 molecular_function` `GO:0003824 catalytic activity` `GO:0009058 biosynthetic process` `GO:0005575 cellular_component` `GO:0044249 cellular biosynthetic process` `GO:0016741 transferase activity	/
ENSDARG00000052207	c3a.3	1123.38	-1.66652	0.0686816	0.558872	67.5167	3.54695	0.000516821	0.0325479	714.669	541.317	132.551	1004.9	2534.61	1812.23	85.5685	70.7616	235.462	7.15255	0	6.15507	565074	`GO:0061134 peptidase regulator activity` `GO:0005615 extracellular space` `GO:0004866 endopeptidase inhibitor activity` `GO:0003674 molecular_function` `GO:0005576 extracellular region` `GO:0030234 enzyme regulator activity` `GO:0044421 extracellular region part` `GO:0005575 cellular_component` `GO:0061135 endopeptidase regulator activity` `GO:0030414 peptidase inhibitor activity` `GO:0004857 en…	dre04145,Phagosome dre05168,Herpes simplex infection
ENSDARG00000105655	BX571811.2	269.804	-1.63126	0.070436	0.565887	75.018	3.21838	0.000516369	0.0325479	145.581	126.142	71.3734	423.022	675.798	176.911	84.6484	166.997	172.245	7.15255	2.35796	16.7066	NA	/	/
ENSDARG00000036546	pdxkb	77.7071	0.274033	0.829019	0.987255	56.9117	-3.69984	0.000522889	0.0328048	228.043	38.7364	1.69937	49.1477	148.616	0	0	5.66093	0.916196	92.0891	21.2216	221.583	564697	`GO:0071704 organic substance metabolic process` `GO:0016740 transferase activity` `GO:0046184 aldehyde biosynthetic process` `GO:0090407 organophosphate biosynthetic process` `GO:0006766 vitamin metabolic process` `GO:1901615 organic hydroxy compound metabolic process` `GO:0044283 small molecule biosynthetic process` `GO:1901362 organic cyclic compound biosynthetic process` `GO:0044237 cellular …	dre00750,Vitamin B6 metabolism dre01100,Metabolic pathways
ENSDARG00000035163	tmem136b	157.018	1.07688	NA	NA	60.1082	-2.58425	0.000526949	0.0329343	25.4512	0	761.316	155.342	0	0	0	0	0	0	339.546	21.1031	436974	`GO:0031224 intrinsic component of membrane` `GO:0044425 membrane part` `GO:0016020 membrane` `GO:0003674 molecular_function` `GO:0005575 cellular_component` `GO:0016021 integral component of membrane` `GO:0008150 biological_process`	/
ENSDARG00000088581	f10	295.208	1.21904	NA	NA	236.837	3.5277	0.000531785	0.0331112	1102.54	141.04	107.06	193.08	226.252	1.26818	533.653	39.6265	800.755	40.2331	2.35796	4.39648	282670	`GO:0071704 organic substance metabolic process` `GO:0043169 cation binding` `GO:0017171 serine hydrolase activity` `GO:0006950 response to stress` `GO:0065008 regulation of biological quality` `GO:0044238 primary metabolic process` `GO:0009611 response to wounding` `GO:0004175 endopeptidase activity` `GO:0008152 metabolic process` `GO:0007596 blood coagulation` `GO:0007599 hemostasis` `GO:001953…	/
ENSDARG00000044781	bace2	47.2566	0.869512	NA	NA	53.3662	3.41166	0.000537921	0.0333673	0	224.473	0	2.63291	0	56.4341	82.8082	156.619	66.8823	3.57627	9.43183	0.879296	449818	`GO:0071704 organic substance metabolic process` `GO:0006928 movement of cell or subcellular component` `GO:0040011 locomotion` `GO:0031224 intrinsic component of membrane` `GO:0044238 primary metabolic process` `GO:0044425 membrane part` `GO:0048870 cell motility` `GO:0004175 endopeptidase activity` `GO:0008152 metabolic process` `GO:0044763 single-organism cellular process` `GO:0016020 membrane…	/
ENSDARG00000087564	nek11	210.495	-0.110549	0.927341	0.997552	53.8712	-3.6848	0.000542186	0.0334451	47.8482	548.269	0	351.055	160.446	155.352	0	2.83047	0	213.682	4.71592	101.998	101883026	`GO:0071704 organic substance metabolic process` `GO:0005524 ATP binding` `GO:0016740 transferase activity` `GO:0036094 small molecule binding` `GO:0032559 adenyl ribonucleotide binding` `GO:0044237 cellular metabolic process` `GO:0006796 phosphate-containing compound metabolic process` `GO:0044238 primary metabolic process` `GO:1901363 heterocyclic compound binding` `GO:0000166 nucleotide bindin…	/
ENSDARG00000099914	BX323064.1	0	NA	NA	NA	55.6163	2.68243	0.000543229	0.0334451	0	0	0	0	0	0	47.8447	0	285.853	0	0	0	NA	/	/
ENSDARG00000062750	si:ch73-74h11.1	102.305	0.374333	NA	NA	52.5699	3.66778	0.00054601	0.0334913	0	384.384	1.69937	0	0.739385	227.004	56.1255	1.88698	255.619	1.78814	0	0	100534918	`GO:0098742 cell-cell adhesion via plasma-membrane adhesion molecules` `GO:0043169 cation binding` `GO:0031224 intrinsic component of membrane` `GO:0022610 biological adhesion` `GO:0044425 membrane part` `GO:0071944 cell periphery` `GO:0016020 membrane` `GO:0003674 molecular_function` `GO:0043167 ion binding` `GO:0044464 cell part` `GO:0005575 cellular_component` `GO:0007156 homophilic cell adhes…	/
ENSDARG00000070918	si:ch211-284e20.8	1709.72	-1.94365	0.0634777	0.540513	83.3894	3.43922	0.00055462	0.0338874	479.5	1075.68	40.7848	1610.47	5780.51	1271.35	31.2831	0.943488	465.428	2.68221	0	0	563738	`GO:0061134 peptidase regulator activity` `GO:0004866 endopeptidase inhibitor activity` `GO:0004869 cysteine-type endopeptidase inhibitor activity` `GO:0003674 molecular_function` `GO:0005576 extracellular region` `GO:0030234 enzyme regulator activity` `GO:0005575 cellular_component` `GO:0061135 endopeptidase regulator activity` `GO:0030414 peptidase inhibitor activity` `GO:0004857 enzyme inhibit…	/
ENSDARG00000075850	gnal2	259.704	-0.524365	0.638587	0.960386	220.937	-2.56703	0.000556575	0.0338874	207.682	376.439	11.8956	31.595	644.004	286.609	49.6849	42.457	65.0499	308.454	266.449	593.525	108179047	/	/
ENSDARG00000045516	itih2	3688.25	-0.841722	0.365778	0.89076	673.115	3.49736	0.000562585	0.0340558	3155.95	3506.14	751.12	2682.94	8906.63	3126.7	2011.32	133.975	1753.6	87.6187	1.17898	50.9992	406280	`GO:0071704 organic substance metabolic process` `GO:0061134 peptidase regulator activity` `GO:0008152 metabolic process` `GO:0004866 endopeptidase inhibitor activity` `GO:0003674 molecular_function` `GO:0043170 macromolecule metabolic process` `GO:0030234 enzyme regulator activity` `GO:0061135 endopeptidase regulator activity` `GO:0030203 glycosaminoglycan metabolic process` `GO:0004867 serine-t…	/
ENSDARG00000058546	si:dkey-30c15.12	22.2774	1.04415	0.415995	0.910873	28.7025	-3.23744	0.000563871	0.0340558	92.6423	13.9054	0	21.941	5.17569	0	0	0	0	4.47034	16.5057	151.239	NA	/	/
ENSDARG00000098206	ptrh1	0	NA	NA	NA	31.6737	-3.14362	0.000565533	0.0340558	0	0	0	0	0	0	0	0	0	148.415	1.17898	40.4476	503752	`GO:0071704 organic substance metabolic process` `GO:0016788 hydrolase activity	/
ENSDARG00000015866	apoa2	7740.58	-1.27476	0.202014	0.784088	2244.02	3.33484	0.000568866	0.0340985	8035.44	2997.6	781.708	5050.81	23154.6	6423.34	2583.62	1792.63	8443.66	420.212	9.43183	214.548	322327	`GO:0009792 embryo development ending in birth or egg hatching` `GO:0000280 nuclear division` `GO:0090504 epiboly` `GO:0048729 tissue morphogenesis` `GO:0071840 cellular component organization or biogenesis` `GO:0060429 epithelium development` `GO:0016043 cellular component organization` `GO:0044767 single-organism developmental process` `GO:0006996 organelle organization` `GO:0043009 chordate em…	/
ENSDARG00000095805	si:dkey-16n15.6	106.481	0.954513	0.346847	0.878762	62.1253	-3.68671	0.000576964	0.0340985	303.378	55.6215	83.2689	120.236	46.5812	29.8023	4.60045	0.943488	0	30.3983	321.861	14.948	799052	`GO:0031224 intrinsic component of membrane` `GO:0044425 membrane part` `GO:0016020 membrane` `GO:0003674 molecular_function` `GO:0005215 transporter activity` `GO:0005575 cellular_component` `GO:0016021 integral component of membrane`	/
ENSDARG00000043662	cnih2	155.323	-1.0031	0.432862	0.916093	56.3599	-3.65929	0.000570911	0.0340985	0	179.777	0	164.996	0	587.168	0	0.943488	6.41337	130.534	172.131	28.1375	541397	`GO:0031224 intrinsic component of membrane` `GO:0051234 establishment of localization` `GO:0044425 membrane part` `GO:0016020 membrane` `GO:0005575 cellular_component` `GO:0016021 integral component of membrane` `GO:0051179 localization` `GO:0006810 transport` `GO:0008150 biological_process`	/
ENSDARG00000078118	fam60al	66.6875	0.0200863	0.986745	0.9993	491.313	-3.11248	0.000578641	0.0340985	176.122	25.8243	0	42.1266	76.1566	79.8954	75.4475	54.7223	65.0499	427.365	2177.57	147.722	386721	`GO:0006357 regulation of transcription from RNA polymerase II promoter` `GO:0071704 organic substance metabolic process` `GO:0006355 regulation of transcription	/
ENSDARG00000058557	il11b	4.05565	1.35796	0.132751	NA	27.0405	3.78659	0.000575226	0.0340985	20.3609	3.97297	0	0	0	0	8.28082	66.0442	87.0386	0	0	0.879296	108180095	/	/
ENSDARG00000100476	si:dkeyp-110c7.4	5.85528	0.132173	0.91729	NA	58.9522	-2.55907	0.000576012	0.0340985	0	17.8783	1.69937	14.9198	0	0.634091	0	0	0	14.3051	0	339.408	568625	/	/
ENSDARG00000043359	rmnd5b	310.343	-0.744683	0.437706	0.917068	611.36	-2.78342	0.000584014	0.0342926	400.092	198.648	54.3797	557.3	198.894	452.741	53.3653	133.975	165.831	689.327	2062.03	563.629	393747	`GO:0071704 organic substance metabolic process` `GO:0016740 transferase activity` `GO:0009057 macromolecule catabolic process` `GO:0042787 protein ubiquitination involved in ubiquitin-dependent protein catabolic process` `GO:0032446 protein modification by small protein conjugation` `GO:0010498 proteasomal protein catabolic process` `GO:0043169 cation binding` `GO:0009056 catabolic process` `GO:…	/
ENSDARG00000096739	si:dkey-219e21.2	50.1662	0.989965	0.416578	0.910979	38.2527	3.42613	0.000592347	0.0346586	160.851	56.6148	3.39873	1.75528	73.9385	4.43863	49.6849	124.54	45.8098	5.36441	2.35796	1.75859	797371	/	/
ENSDARG00000074372	elfn1b	5.0571	0.17095	0.888852	NA	53.2811	-2.63132	0.000595928	0.0347449	0	17.8783	0	0	11.8302	0.634091	0	0	0	30.3983	0	289.288	100144401	`GO:0031224 intrinsic component of membrane` `GO:0044425 membrane part` `GO:0016020 membrane` `GO:0003674 molecular_function` `GO:0005575 cellular_component` `GO:0016021 integral component of membrane` `GO:0005515 protein binding` `GO:0005488 binding`	/
ENSDARG00000021143	rtn1b	740.479	-0.544676	0.647642	0.962186	474.233	-3.60592	0.000601053	0.0348985	257.566	1380.61	1.69937	426.532	190.761	2185.71	0.920091	0.943488	56.8042	52.7501	1408.88	1325.1	327065	`GO:0031224 intrinsic component of membrane` `GO:0012505 endomembrane system` `GO:0044425 membrane part` `GO:0043229 intracellular organelle` `GO:0044432 endoplasmic reticulum part` `GO:0044422 organelle part` `GO:0043231 intracellular membrane-bounded organelle` `GO:0016020 membrane` `GO:0044444 cytoplasmic part` `GO:0044464 cell part` `GO:0005575 cellular_component` `GO:0005622 intracellular` `…	/
ENSDARG00000086305	si:ch211-63b16.4	6.39524	0.247727	0.841562	NA	34.1169	3.08673	0.000602792	0.0348985	0	23.8378	0	4.38819	0	10.1455	1.84018	13.2088	189.653	0	0	0	NA	/	/
ENSDARG00000036168	nfatc1	3917.31	0.502489	NA	NA	2113.65	2.27754	0.000605594	0.0349381	231.097	515.492	13645.9	3275.35	3066.97	2769.07	3607.68	4904.25	2260.26	692.903	552.941	663.869	568315	`GO:0071704 organic substance metabolic process` `GO:0009612 response to mechanical stimulus` `GO:0006355 regulation of transcription	dre04218,Cellular senescence dre04010,MAPK signaling pathway dre04933,AGE-RAGE signaling pathway in diabetic complications dre04310,Wnt signaling pathway
ENSDARG00000099819	sb:cb1058	419.072	-1.3617	0.183843	0.768084	25.611	-3.85972	0.000613306	0.0352597	387.876	114.223	95.1645	83.3756	601.12	1232.67	0	0.943488	0.916196	46.4916	16.5057	88.8089	394209	/	/
ENSDARG00000100902	FP085399.1	40.731	1.90277	NA	NA	153.609	3.57445	0.000615762	0.0352781	228.043	0	0	10.5317	0.739385	5.07273	0	708.56	201.563	3.57627	7.07387	0.879296	NA	/	/
ENSDARG00000075682	orc6	336.974	0.655196	0.594071	0.950198	456.854	-3.29165	0.00062019	0.0354088	9.16242	476.756	856.48	0.877638	628.477	50.0932	16.5616	37.7395	84.29	57.2204	1687.12	858.193	324256	`GO:0071704 organic substance metabolic process` `GO:0006259 DNA metabolic process` `GO:0003688 DNA replication origin binding` `GO:0044237 cellular metabolic process` `GO:0044238 primary metabolic process` `GO:0043565 sequence-specific DNA binding` `GO:1901363 heterocyclic compound binding` `GO:0006725 cellular aromatic compound metabolic process` `GO:0043229 intracellular organelle` `GO:1901360…	dre04110,Cell cycle
ENSDARG00000045257	decr2	61.3048	-0.0507284	0.96903	0.999229	197.811	3.55958	0.000630144	0.035853	177.14	0	0	60.557	130.132	0	6.44064	988.776	159.418	10.7288	18.8637	2.63789	406623	`GO:0071704 organic substance metabolic process` `GO:0006629 lipid metabolic process` `GO:0016627 oxidoreductase activity	dre04146,Peroxisome
ENSDARG00000041645	A2ML1	302.208	-1.63724	0.118305	0.67309	70.9281	3.25388	0.000638514	0.0359475	120.13	190.702	40.7848	44.7595	1012.96	403.916	207.941	82.0835	112.692	15.1992	5.89489	1.75859	100006972	`GO:0048732 gland development` `GO:0061134 peptidase regulator activity` `GO:0048731 system development` `GO:0005615 extracellular space` `GO:0004866 endopeptidase inhibitor activity` `GO:0003674 molecular_function` `GO:0005576 extracellular region` `GO:0061008 hepaticobiliary system development` `GO:0030234 enzyme regulator activity` `GO:0044767 single-organism developmental process` `GO:0044421…	/
ENSDARG00000069431	slc26a4	137.679	-0.330301	0.769598	0.980747	30.2926	-3.12222	0.00063911	0.0359475	219.898	52.6418	78.1708	4.38819	96.8594	374.113	0	0	0	98.3476	82.5285	0.879296	563818	`GO:0022803 passive transmembrane transporter activity` `GO:0019531 oxalate transmembrane transporter activity` `GO:0044459 plasma membrane part` `GO:0030004 cellular monovalent inorganic cation homeostasis` `GO:0005310 dicarboxylic acid transmembrane transporter activity` `GO:0006820 anion transport` `GO:0006950 response to stress` `GO:0099516 ion antiporter activity` `GO:0046943 carboxylic acid…	/
ENSDARG00000046012	slc47a1	65.5289	-0.372309	0.775005	0.980747	267.745	3.46039	0.000641048	0.0359475	0	145.013	0	35.1055	0	213.054	23.9224	1264.27	260.2	6.25848	41.2643	10.5516	541497	`GO:0090484 drug transporter activity` `GO:0031224 intrinsic component of membrane` `GO:0051234 establishment of localization` `GO:0044425 membrane part` `GO:1902578 single-organism localization` `GO:0015291 secondary active transmembrane transporter activity` `GO:0016020 membrane` `GO:0003674 molecular_function` `GO:0042221 response to chemical` `GO:0022804 active transmembrane transporter activ…	/
ENSDARG00000012016	hpgd	8.7917	-1.25679	NA	NA	24.3399	-3.74348	0.000642698	0.0359475	0	0.993241	0	0	51.7569	0	0	0	0.916196	99.2416	28.2955	17.5859	565975	`GO:0016491 oxidoreductase activity` `GO:0003674 molecular_function` `GO:0003824 catalytic activity`	/
ENSDARG00000099850	iqsec3a	114.197	0.559988	NA	NA	20.8088	-3.45597	0.000635853	0.0359475	8.14438	436.033	0	105.317	8.87262	126.818	0	0	0	14.3051	61.3069	49.2406	797355	`GO:0046578 regulation of Ras protein signal transduction` `GO:0007154 cell communication` `GO:1902589 single-organism organelle organization` `GO:0007265 Ras protein signal transduction` `GO:0071840 cellular component organization or biogenesis` `GO:0044763 single-organism cellular process` `GO:0016043 cellular component organization` `GO:0005085 guanyl-nucleotide exchange factor activity` `GO:0…	dre04144,Endocytosis
ENSDARG00000032496	pon1	224.265	-1.59926	0.156566	0.734919	67.1729	-3.543	0.000649982	0.0362321	6.10828	141.04	101.962	476.558	16.2665	603.654	5.52055	2.83047	3.66478	346.899	28.2955	15.8273	447803	`GO:0016788 hydrolase activity	/
ENSDARG00000002174	itfg2	157.973	-0.764835	0.498573	0.933492	286.645	-3.06528	0.000661767	0.0367648	177.14	134.088	1.69937	56.1688	350.468	228.273	34.0434	27.3612	57.7203	518.56	1009.21	72.9816	550607	`GO:0003674 molecular_function`	/
ENSDARG00000068400	znf131	286.351	-2.12001	0.0747568	0.579788	166.283	2.93281	0.000666965	0.0369293	159.833	21.8513	0	473.047	997.43	65.9454	72.6872	450.987	393.048	33.9746	18.8637	28.1375	393477	`GO:0006357 regulation of transcription from RNA polymerase II promoter` `GO:0071704 organic substance metabolic process` `GO:0006355 regulation of transcription	/
ENSDARG00000062449	xpr1a	142.664	-1.8228	0.087212	0.612436	151.821	-3.59359	0.000676205	0.037313	5.09023	56.6148	81.5696	496.743	91.6837	124.282	2.76027	0	15.5753	127.852	742.757	21.9824	100170805	`GO:0031224 intrinsic component of membrane` `GO:0044425 membrane part` `GO:0016020 membrane` `GO:0005575 cellular_component` `GO:0016021 integral component of membrane`	/
ENSDARG00000035056	fgf13a	63.283	-1.57533	0.165166	0.745351	195.097	-2.93573	0.000680679	0.037313	6.10828	54.6283	10.1962	210.633	87.9868	10.1455	0	4.71744	0	48.2797	0	1117.59	492758	`GO:0005102 receptor binding` `GO:0008083 growth factor activity` `GO:0003674 molecular_function` `GO:0005576 extracellular region` `GO:0005575 cellular_component` `GO:0005515 protein binding` `GO:0005488 binding`	dre04010,MAPK signaling pathway dre04810,Regulation of actin cytoskeleton
ENSDARG00000018159	ano10b	41.1328	-0.480322	0.677962	0.968976	1058.42	2.76032	0.000679935	0.037313	17.3068	71.5134	6.79746	105.317	5.91508	39.9477	2015.92	3144.65	569.874	100.136	264.091	255.875	565195	`GO:0031224 intrinsic component of membrane` `GO:0044425 membrane part` `GO:0016020 membrane` `GO:0005575 cellular_component` `GO:0016021 integral component of membrane`	/
ENSDARG00000019208	camsap1a	476.113	-0.959912	0.355021	0.883248	87.0366	-3.21394	0.000684174	0.0373804	34.6136	339.689	494.515	494.988	184.107	1308.76	11.0411	1.88698	16.4915	233.352	62.4859	196.962	402833	`GO:0030182 neuron differentiation` `GO:0048699 generation of neurons` `GO:0048731 system development` `GO:0015630 microtubule cytoskeleton` `GO:0022008 neurogenesis` `GO:0043229 intracellular organelle` `GO:0015631 tubulin binding` `GO:0005874 microtubule` `GO:0008017 microtubule binding` `GO:0071840 cellular component organization or biogenesis` `GO:0043232 intracellular non-membrane-bounded or…	/
ENSDARG00000019585	gstk2	4.50078	0.348331	0.773202	NA	65.4771	3.40803	0.000688309	0.0374822	18.3248	0	0	6.14347	0	2.53636	332.153	0	58.6365	0.894069	1.17898	0	100151093	`GO:0071704 organic substance metabolic process` `GO:0016740 transferase activity` `GO:0006575 cellular modified amino acid metabolic process` `GO:0016667 oxidoreductase activity	/
ENSDARG00000096398	si:ch211-276a17.5	31.8597	0.675173	0.595691	0.950772	74.9463	-3.53661	0.00069697	0.0378289	100.787	29.7972	0	55.2912	1.47877	3.80454	6.44064	5.66093	0.916196	207.424	5.89489	223.341	NA	/	/
ENSDARG00000104462	si:ch73-236j9.2	94.271	-1.10547	0.289394	0.850359	670.613	3.53274	0.000700501	0.037896	44.7941	103.297	8.49683	238.718	73.9385	96.3818	2401.44	1285.97	227.217	79.5721	29.4745	0	NA	/	/
ENSDARG00000043031	ints10	232.27	0.49877	0.616743	0.955698	479.129	-3.35924	0.00071883	0.0385087	70.2452	546.283	224.316	238.718	255.088	58.9704	99.3698	5.66093	19.2401	136.793	2073.82	539.888	323368	`GO:0071704 organic substance metabolic process` `GO:1902494 catalytic complex` `GO:0005654 nucleoplasm` `GO:0016073 snRNA metabolic process` `GO:0016180 snRNA processing` `GO:0044237 cellular metabolic process` `GO:0044238 primary metabolic process` `GO:0006725 cellular aromatic compound metabolic process` `GO:0043229 intracellular organelle` `GO:0044451 nucleoplasm part` `GO:1901360 organic cyc…	/
ENSDARG00000041621	bbs2	44.8187	-0.197682	0.874522	0.992143	127.725	-3.4732	0.000717359	0.0385087	60.0648	56.6148	3.39873	81.6204	0	67.2136	23.0023	0.943488	1.83239	158.25	512.856	69.4644	259187	`GO:0051877 pigment granule aggregation in cell center` `GO:0051641 cellular localization` `GO:0044459 plasma membrane part` `GO:0072657 protein localization to membrane` `GO:0032401 establishment of melanosome localization` `GO:1902589 single-organism organelle organization` `GO:0032402 melanosome transport` `GO:0051648 vesicle localization` `GO:0051234 establishment of localization` `GO:1903441…	/
ENSDARG00000097434	BX649398.2	6.07898	0.907544	0.406039	NA	76.6155	3.4029	0.000716302	0.0385087	0	32.777	0	0	3.69692	0	0	79.253	377.473	1.78814	1.17898	0	NA	/	/
ENSDARG00000080006	tmem41b	218.726	1.48633	0.239346	0.817559	87.3622	3.35981	0.000724906	0.0387086	165.942	960.465	0	114.971	70.9809	0	149.975	333.051	18.3239	13.411	5.89489	3.51718	561208	`GO:0032990 cell part morphogenesis` `GO:0061564 axon development` `GO:0007411 axon guidance` `GO:0032989 cellular component morphogenesis` `GO:0097485 neuron projection guidance` `GO:0006928 movement of cell or subcellular component` `GO:0030182 neuron differentiation` `GO:0048699 generation of neurons` `GO:0048731 system development` `GO:0040011 locomotion` `GO:0031224 intrinsic component of me…	/
ENSDARG00000054319	oxct1b	1192.97	-1.11557	0.211346	0.79126	49.028	2.64719	0.000736056	0.0391772	1044.52	396.303	637.262	932.929	3049.22	1097.61	232.783	0	61.3851	0	0	0	560273	`GO:0071704 organic substance metabolic process` `GO:0016740 transferase activity` `GO:0009056 catabolic process` `GO:0044282 small molecule catabolic process` `GO:0044237 cellular metabolic process` `GO:0043229 intracellular organelle` `GO:0008152 metabolic process` `GO:0044763 single-organism cellular process` `GO:0043231 intracellular membrane-bounded organelle` `GO:0003674 molecular_function`…	dre00650,Butanoate metabolism dre00072,Synthesis and degradation of ketone bodies dre00280,Valine, leucine and isoleucine degradation
ENSDARG00000094303	si:dkey-237j11.3	0	NA	NA	NA	355.063	3.08444	0.000743381	0.0394398	0	0	0	0	0	0	2038	0	79.7091	0	11.7898	0.879296	NA	/	/
ENSDARG00000040815	tsku	121.412	-1.01742	0.3792	0.897492	539.011	3.22284	0.000749725	0.0396489	176.122	22.8446	1.69937	373.874	87.9868	65.9454	62.5662	870.84	2124.66	25.928	54.233	95.8433	325958	`GO:0005576 extracellular region` `GO:0044767 single-organism developmental process` `GO:0005575 cellular_component` `GO:0048856 anatomical structure development` `GO:0008150 biological_process` `GO:0032502 developmental process` `GO:0032501 multicellular organismal process` `GO:0044699 single-organism process` `GO:0007275 multicellular organism development` `GO:0044707 single-multicellular organ…	/
ENSDARG00000076997	stxbp4	12.5246	-0.801737	NA	NA	33.0568	-3.49524	0.000754137	0.0397548	0	14.8986	1.69937	0.877638	57.672	0	0	0	0.916196	2.68221	22.4006	172.342	567916	/	/
ENSDARG00000060288	prosc	85.0486	-0.113227	0.918342	0.997552	405.547	2.41052	0.000759904	0.0399313	66.1731	168.851	6.79746	186.059	39.9268	42.4841	458.205	834.044	814.498	153.78	74.2757	98.4812	563548	`GO:0036094 small molecule binding` `GO:0030170 pyridoxal phosphate binding` `GO:1901363 heterocyclic compound binding` `GO:0019842 vitamin binding` `GO:0097159 organic cyclic compound binding` `GO:0003674 molecular_function` `GO:0043167 ion binding` `GO:0044464 cell part` `GO:0005575 cellular_component` `GO:0048037 cofactor binding` `GO:0005622 intracellular` `GO:0043168 anion binding` `GO:00702…	/
ENSDARG00000101616	CABZ01117173.1	2.24394	1.05079	0.309425	NA	28.5272	-3.07615	0.000775197	0.0405845	4.07219	6.95269	1.69937	0	0.739385	0	0	0	0	123.381	1.17898	46.6027	100149572	`GO:0003674 molecular_function` `GO:0030234 enzyme regulator activity` `GO:0005575 cellular_component` `GO:0005096 GTPase activator activity` `GO:0098772 molecular function regulator` `GO:0008047 enzyme activator activity` `GO:0030695 GTPase regulator activity` `GO:0060589 nucleoside-triphosphatase regulator activity`	dre04144,Endocytosis
ENSDARG00000095148	CT583625.3	0	NA	NA	NA	32.3302	-2.95755	0.000777255	0.0405845	0	0	0	0	0	0	0	0	0	14.3051	1.17898	178.497	NA	/	/
ENSDARG00000039145	plaub	13.4106	0.0825823	0.949017	0.999003	47.8006	-3.52511	0.000780445	0.0406225	0	38.7364	3.39873	19.308	4.43631	14.5841	4.60045	1.88698	1.83239	13.411	229.901	35.1718	100538108	`GO:0071704 organic substance metabolic process` `GO:0016740 transferase activity` `GO:0017171 serine hydrolase activity` `GO:0044237 cellular metabolic process` `GO:0006796 phosphate-containing compound metabolic process` `GO:0044238 primary metabolic process` `GO:0005615 extracellular space` `GO:0004175 endopeptidase activity` `GO:0008152 metabolic process` `GO:0019538 protein metabolic process…	/
ENSDARG00000016357	fmo5	232.349	0.0648077	0.957017	0.999229	212.931	-3.38881	0.000783634	0.0406602	458.121	261.223	0	394.937	59.1508	220.664	12.8813	6.60442	31.1507	116.229	1079.94	30.7754	794311	`GO:0036094 small molecule binding` `GO:0004497 monooxygenase activity` `GO:0012505 endomembrane system` `GO:0044237 cellular metabolic process` `GO:1901363 heterocyclic compound binding` `GO:0000166 nucleotide binding` `GO:0055114 oxidation-reduction process` `GO:0044425 membrane part` `GO:0043229 intracellular organelle` `GO:0008152 metabolic process` `GO:0044432 endoplasmic reticulum part` `GO…	/
ENSDARG00000100348	si:ch211-232d10.2	13.0427	1.46266	NA	NA	84.0283	3.53303	0.000792463	0.0409895	0	70.5201	0	3.51055	2.95754	1.26818	173.897	314.182	2.74859	8.04662	3.53694	1.75859	NA	/	/
ENSDARG00000058692	fzd3b	37.7677	0.0629587	0.961542	0.999229	45.9623	-2.6158	0.000805629	0.0415403	0	116.209	1.69937	64.9452	0	43.7523	0	0	0	70.6314	205.142	0	567746	`GO:0007154 cell communication` `GO:0007186 G-protein coupled receptor signaling pathway` `GO:0007267 cell-cell signaling` `GO:0031224 intrinsic component of membrane` `GO:0004888 transmembrane signaling receptor activity` `GO:0044425 membrane part` `GO:0060089 molecular transducer activity` `GO:1905114 cell surface receptor signaling pathway involved in cell-cell signaling` `GO:0044763 single-or…	dre04916,Melanogenesis dre04310,Wnt signaling pathway dre04150,mTOR signaling pathway
ENSDARG00000007362	sft2d1	1617.23	-0.679457	0.46034	0.924719	727.83	-2.48316	0.000813121	0.041796	554.836	825.384	2168.39	3521.08	973.03	1660.68	261.306	100.01	187.82	958.442	1981.86	877.538	393343	`GO:0031224 intrinsic component of membrane` `GO:0016192 vesicle-mediated transport` `GO:0051234 establishment of localization` `GO:0044425 membrane part` `GO:0015833 peptide transport` `GO:0016020 membrane` `GO:0005575 cellular_component` `GO:0016021 integral component of membrane` `GO:0033036 macromolecule localization` `GO:0051179 localization` `GO:0015031 protein transport` `GO:0006810 transp…	/
ENSDARG00000087446	mmd2a	1401.75	0.365411	0.728407	0.972519	406.19	2.55591	0.000820305	0.0420342	3472.56	1218.71	176.734	982.077	2283.96	276.464	343.194	838.761	968.419	113.547	51.8751	121.343	558749	`GO:0048731 system development` `GO:0031224 intrinsic component of membrane` `GO:0044425 membrane part` `GO:0007507 heart development` `GO:0016020 membrane` `GO:0044767 single-organism developmental process` `GO:0005575 cellular_component` `GO:0048856 anatomical structure development` `GO:0016021 integral component of membrane` `GO:0072359 circulatory system development` `GO:0009653 anatomical st…	/
ENSDARG00000054128	im:7136021	390.388	0.969732	NA	NA	398.148	2.57386	0.000826876	0.0422398	723.831	731.026	186.93	608.203	51.7569	40.5818	423.242	841.592	847.481	136.793	100.213	39.5683	100002065	/	/
ENSDARG00000059887	eral1	40.4466	1.57434	0.206814	0.787613	223.63	3.20661	0.000835208	0.0425338	16.2888	190.702	0	16.6751	17.7452	1.26818	230.023	865.179	173.161	4.47034	11.7898	57.1543	569087	`GO:0042255 ribosome assembly` `GO:0042254 ribosome biogenesis` `GO:0036094 small molecule binding` `GO:0022613 ribonucleoprotein complex biogenesis` `GO:0031975 envelope` `GO:0003924 GTPase activity` `GO:1901363 heterocyclic compound binding` `GO:0000166 nucleotide binding` `GO:0043229 intracellular organelle` `GO:0071840 cellular component organization or biogenesis` `GO:0044422 organelle part`…	/
ENSDARG00000016463	trappc6b	68.6099	-2.07159	0.073842	0.579036	82.2971	3.48112	0.000843895	0.0427016	37.6677	9.93241	1.69937	305.418	39.1874	17.7545	69.0068	255.685	153.921	13.411	0	1.75859	450008	`GO:0051641 cellular localization` `GO:0012505 endomembrane system` `GO:0016192 vesicle-mediated transport` `GO:0051234 establishment of localization` `GO:0043229 intracellular organelle` `GO:0044422 organelle part` `GO:0043231 intracellular membrane-bounded organelle` `GO:0032991 macromolecular complex` `GO:0005802 trans-Golgi network` `GO:0044444 cytoplasmic part` `GO:0044464 cell part` `GO:000…	/
ENSDARG00000058880	cldnj	6.1467	-0.604021	0.63694	NA	59.1859	-3.57993	0.000846268	0.0427016	0	9.93241	0	20.1857	2.95754	3.80454	2.76027	0	2.74859	33.0805	311.25	5.27578	81589	`GO:0048731 system development` `GO:0005198 structural molecule activity` `GO:0031224 intrinsic component of membrane` `GO:0044425 membrane part` `GO:0070160 occluding junction` `GO:0071944 cell periphery` `GO:0016020 membrane` `GO:0003674 molecular_function` `GO:0043583 ear development` `GO:0044464 cell part` `GO:0044767 single-organism developmental process` `GO:0005575 cellular_component` `GO:…	dre04514,Cell adhesion molecules (CAMs) dre04530,Tight junction
ENSDARG00000034518	trdmt1	72.8234	-2.62659	NA	NA	344.187	3.44839	0.00084462	0.0427016	10.1805	18.8716	0	28.0844	31.0542	348.75	1756.45	70.7616	170.412	22.3517	1.17898	43.9648	449878	`GO:0016740 transferase activity` `GO:0032259 methylation` `GO:0008152 metabolic process` `GO:0003674 molecular_function` `GO:0003824 catalytic activity` `GO:0005575 cellular_component` `GO:0016741 transferase activity	/
ENSDARG00000039934	hlcs	6.61857	-0.915656	0.478325	NA	31.2442	-3.47451	0.000851752	0.0428473	0	6.95269	1.69937	2.63291	3.69692	24.7295	0	0	0.916196	25.928	157.983	2.63789	337784	`GO:0071704 organic substance metabolic process` `GO:0016879 ligase activity	dre00780,Biotin metabolism dre01100,Metabolic pathways
ENSDARG00000094286	si:ch211-117m20.4	62.9954	3.60433	0.000137141	0.0210282	20.6068	-3.31305	0.000856918	0.0429504	226.006	151.966	0	0	0	0	0	0	0	71.5255	42.4432	9.67226	566599	/	/
ENSDARG00000102904	si:ch211-246b8.2	31.914	1.87867	0.0839644	0.605145	133.189	3.19869	0.000859008	0.0429504	50.9023	88.3985	22.0918	5.26583	18.4846	6.34091	329.393	399.096	26.5697	22.3517	5.89489	15.8273	NA	/	/
ENSDARG00000093774	rbp2b	636.532	-1.15397	0.288973	0.850359	46.1619	2.61947	0.000867069	0.0432225	728.922	266.189	8.49683	416.878	1121.65	1277.06	66.2465	0	210.725	0	0	0	432384	`GO:0051234 establishment of localization` `GO:0008289 lipid binding` `GO:0003674 molecular_function` `GO:0005215 transporter activity` `GO:0051179 localization` `GO:0006810 transport` `GO:0008150 biological_process` `GO:0005488 binding`	/
ENSDARG00000033251	osbpl3a	165.225	-1.00465	0.410962	0.910477	166.017	3.40258	0.000872435	0.043359	8.14438	251.29	0	86.0085	443.631	202.275	93.8493	433.061	432.445	17.8814	18.8637	0	447908	`GO:0051234 establishment of localization` `GO:0010876 lipid localization` `GO:1902578 single-organism localization` `GO:0005575 cellular_component` `GO:0044765 single-organism transport` `GO:0033036 macromolecule localization` `GO:0051179 localization` `GO:0006810 transport` `GO:0008150 biological_process` `GO:0006869 lipid transport` `GO:0044699 single-organism process` `GO:0071702 organic subs…	/
ENSDARG00000003197	wdr21	115.542	-2.10864	0.0308691	0.409379	418.074	2.57607	0.000895243	0.0443589	11.1985	56.6148	33.9873	312.439	178.192	100.82	299.03	1251.07	669.739	122.487	93.1393	72.9816	110437968	/	/
ENSDARG00000033771	hspbap1	807.004	2.57293	0.0310732	0.409829	157.229	-3.34327	0.000919356	0.0450346	2.03609	398.29	4127.76	34.2279	254.348	25.3636	2.76027	25.4742	10.9944	762.641	41.2643	100.24	445320	`GO:0003674 molecular_function` `GO:0044464 cell part` `GO:0005575 cellular_component` `GO:0005622 intracellular` `GO:0044424 intracellular part` `GO:0008150 biological_process` `GO:0005623 cell` `GO:0005737 cytoplasm`	/
ENSDARG00000023703	kctd6b	72.7083	-0.81429	0.520716	0.936475	123.716	2.57092	0.000911781	0.0450346	6.10828	116.209	1.69937	0	108.69	203.543	207.941	147.184	301.428	35.7627	27.1165	22.8617	436601	`GO:0051259 protein oligomerization` `GO:0071840 cellular component organization or biogenesis` `GO:0016043 cellular component organization` `GO:0051260 protein homooligomerization` `GO:0006461 protein complex assembly` `GO:0065003 macromolecular complex assembly` `GO:0071822 protein complex subunit organization` `GO:0008150 biological_process` `GO:0043933 macromolecular complex subunit organizat…	/
ENSDARG00000056077	dcst1	13.9705	0.0840497	0.948748	0.999003	31.6296	-3.42361	0.000915523	0.0450346	0	42.7094	1.69937	0	9.612	29.8023	0	0.943488	0	163.615	2.35796	22.8617	556016	`GO:0009612 response to mechanical stimulus` `GO:0031224 intrinsic component of membrane` `GO:0044425 membrane part` `GO:0016020 membrane` `GO:0005575 cellular_component` `GO:0050896 response to stimulus` `GO:0009628 response to abiotic stimulus` `GO:0016021 integral component of membrane` `GO:0008150 biological_process` `GO:0009605 response to external stimulus`	/
ENSDARG00000006944	gdpd3b	3.70803	1.35262	0.141562	NA	19.7037	-3.31172	0.000922435	0.0450346	16.2888	5.95945	0	0	0	0	0	0	0	72.4196	14.1477	31.6547	567286	`GO:0071704 organic substance metabolic process` `GO:0016788 hydrolase activity	/
ENSDARG00000074540	gpr63	70.7161	-0.0168162	NA	NA	85.0948	-3.53286	0.000922528	0.0450346	1.01805	208.581	0	1.75528	212.943	0	8.28082	0.943488	0	350.475	143.835	7.03437	100331471	`GO:0007154 cell communication` `GO:0007186 G-protein coupled receptor signaling pathway` `GO:0031224 intrinsic component of membrane` `GO:0004888 transmembrane signaling receptor activity` `GO:0044425 membrane part` `GO:0060089 molecular transducer activity` `GO:0016020 membrane` `GO:0004871 signal transducer activity` `GO:0003674 molecular_function` `GO:0050794 regulation of cellular process` `…	/
ENSDARG00000098916	krit1	1421.89	-2.89193	NA	NA	225.567	-2.57355	0.000931371	0.0453322	39.7038	399.283	54.3797	273.823	140.483	7623.67	57.0456	24.5307	74.2119	430.047	252.301	515.268	321836	`GO:0051239 regulation of multicellular organismal process` `GO:0003015 heart process` `GO:0032989 cellular component morphogenesis` `GO:0060562 epithelial tube morphogenesis` `GO:0048731 system development` `GO:0072554 blood vessel lumenization` `GO:0048729 tissue morphogenesis` `GO:0007033 vacuole organization` `GO:0045595 regulation of cell differentiation` `GO:0009948 anterior/posterior axis …	/
ENSDARG00000077151	cbln2b	36.1393	-1.0078	0.422795	0.912195	116.692	-3.34302	0.000941425	0.0456868	0	51.6486	1.69937	118.481	26.6178	18.3886	6.44064	0	0	191.331	1.17898	501.199	560583	`GO:0003674 molecular_function` `GO:0005575 cellular_component` `GO:0008150 biological_process`	/
ENSDARG00000077368	slc30a6	2.54923	-0.783493	0.4977	NA	39.9078	3.59648	0.000958195	0.0463643	0	1.98648	0	0	13.3089	0	77.2876	152.845	5.49718	0	1.17898	2.63789	402949	`GO:0046915 transition metal ion transmembrane transporter activity` `GO:0055069 zinc ion homeostasis` `GO:0032844 regulation of homeostatic process` `GO:0065008 regulation of biological quality` `GO:0031224 intrinsic component of membrane` `GO:0012505 endomembrane system` `GO:0022891 substrate-specific transmembrane transporter activity` `GO:0072511 divalent inorganic cation transport` `GO:00512…	/
ENSDARG00000052658	pptc7b	57.0283	0.396167	0.746963	0.976574	45.3114	-3.56427	0.000967274	0.0463954	6.10828	0.993241	198.826	7.02111	52.4963	76.725	3.68036	0	0	38.445	201.605	28.1375	562909	`GO:0016788 hydrolase activity	/
ENSDARG00000014302	brinp2	12.5738	-0.185687	0.887105	0.995054	27.8315	-2.98259	0.000964509	0.0463954	0	32.777	0	7.89874	3.69692	31.0704	0	0	0	30.3983	1.17898	135.412	561009	`GO:0051239 regulation of multicellular organismal process` `GO:0044297 cell body` `GO:0032526 response to retinoic acid` `GO:0051094 positive regulation of developmental process` `GO:0030182 neuron differentiation` `GO:0048518 positive regulation of biological process` `GO:0048699 generation of neurons` `GO:0048731 system development` `GO:0045664 regulation of neuron differentiation` `GO:0000278…	/
ENSDARG00000036045	penkb	32.6665	1.08387	NA	NA	41.0214	-2.62499	0.000966979	0.0463954	0	173.817	0	0	22.1815	0	0	0	0	101.924	0	144.205	360136	`GO:0045202 synapse` `GO:0007154 cell communication` `GO:0007186 G-protein coupled receptor signaling pathway` `GO:0044297 cell body` `GO:0050877 neurological system process` `GO:0005102 receptor binding` `GO:0007267 cell-cell signaling` `GO:0036477 somatodendritic compartment` `GO:0099537 trans-synaptic signaling` `GO:0071944 cell periphery` `GO:0044763 single-organism cellular process` `GO:0043…	/
ENSDARG00000029497	tfcp2l1	717.141	-0.943865	0.341253	0.877647	21.0424	-3.22211	0.000985894	0.0471514	253.494	253.277	834.389	181.671	1911.31	868.704	0	0	0	96.5594	16.5057	13.1894	431761	`GO:0006357 regulation of transcription from RNA polymerase II promoter` `GO:0071704 organic substance metabolic process` `GO:0006355 regulation of transcription	/
ENSDARG00000103717	CT978957.3	73.9583	-0.0552923	0.965903	0.999229	112.497	-3.46389	0.00104109	0.0496474	197.501	16.8851	0	0	136.786	92.5772	0.920091	7.54791	1.83239	261.962	0	402.718	NA	/	/
ENSDARG00000030656	37865	455.332	3.8975	0.000314758	0.0343945	61.1557	-3.26707	0.00225231	0.0769422	61.0828	369.486	2224.47	18.4304	50.2782	8.24318	3.68036	7.54791	0	76.8899	14.1477	264.668	554123	`GO:0036094 small molecule binding` `GO:1901363 heterocyclic compound binding` `GO:0000166 nucleotide binding` `GO:0044763 single-organism cellular process` `GO:0032553 ribonucleotide binding` `GO:0097159 organic cyclic compound binding` `GO:0003674 molecular_function` `GO:0043167 ion binding` `GO:0032561 guanyl ribonucleotide binding` `GO:0097367 carbohydrate derivative binding` `GO:0019001 guan…	/
ENSDARG00000104398	si:ch73-343g19.4	36.0013	3.9348	0.000220665	0.0276994	124.08	3.16253	0.00297768	0.0909848	1.01805	82.439	132.551	0	0	0	656.945	0.943488	71.4633	10.7288	0	4.39648	100535926	`GO:0031224 intrinsic component of membrane` `GO:0009607 response to biotic stimulus` `GO:0044425 membrane part` `GO:0016020 membrane` `GO:0005575 cellular_component` `GO:0050896 response to stimulus` `GO:0016021 integral component of membrane` `GO:0008150 biological_process`	/
ENSDARG00000102735	znf1141	388.445	4.03936	2.88174e-05	0.00808841	118.039	-2.5565	0.00433299	0.114133	249.421	346.641	1656.88	24.5739	17.0058	36.1432	30.363	33.0221	10.0782	277.161	57.77	299.84	NA	/	/
ENSDARG00000002355	shpk	48.938	-4.49611	0.000255115	0.0306649	29.2648	-2.11113	0.00447432	0.116079	1.01805	0.993241	0	78.9874	206.288	6.34091	0	0	0	0	161.52	14.0687	100001676	`GO:0071704 organic substance metabolic process` `GO:0016740 transferase activity` `GO:0032496 response to lipopolysaccharide` `GO:0051707 response to other organism` `GO:0070887 cellular response to chemical stimulus` `GO:0005975 carbohydrate metabolic process` `GO:0044238 primary metabolic process` `GO:0009607 response to biotic stimulus` `GO:0010033 response to organic substance` `GO:0009617 r…	/
ENSDARG00000010756	nod2	139.517	5.1664	6.32726e-06	0.00355954	667.641	2.78843	0.0045041	0.116286	254.512	60.5877	518.307	0	3.69692	0	131.573	3183.33	393.048	202.954	48.3381	46.6027	777696	`GO:0005524 ATP binding` `GO:0036094 small molecule binding` `GO:0098542 defense response to other organism` `GO:0010941 regulation of cell death` `GO:0019904 protein domain specific binding` `GO:0006950 response to stress` `GO:0032559 adenyl ribonucleotide binding` `GO:0051707 response to other organism` `GO:0009607 response to biotic stimulus` `GO:1901363 heterocyclic compound binding` `GO:0000…	dre04621,NOD-like receptor signaling pathway
ENSDARG00000058943	cdcp1a	60.3631	3.51562	0.000177014	0.0246862	33.7169	3.02848	0.00506153	0.125052	270.8	91.3782	0	0	0	0	185.858	1.88698	10.9944	2.68221	0	0.879296	541520	`GO:0031224 intrinsic component of membrane` `GO:0044425 membrane part` `GO:0016020 membrane` `GO:0003674 molecular_function` `GO:0005575 cellular_component` `GO:0016021 integral component of membrane` `GO:0008150 biological_process`	/
ENSDARG00000039613	poll	125.283	3.68602	7.54532e-05	0.0142666	77.0706	2.53857	0.00536686	0.129653	188.339	203.615	324.579	5.26583	18.4846	11.4136	221.742	57.5528	135.597	18.7754	5.89489	22.8617	406697	`GO:0071704 organic substance metabolic process` `GO:0016740 transferase activity` `GO:0006259 DNA metabolic process` `GO:0003887 DNA-directed DNA polymerase activity` `GO:0006950 response to stress` `GO:0033554 cellular response to stress` `GO:0006974 cellular response to DNA damage stimulus` `GO:0044237 cellular metabolic process` `GO:0044238 primary metabolic process` `GO:1901363 heterocyclic …	dre03450,Non-homologous end-joining dre03410,Base excision repair
ENSDARG00000088567	VPS72	174.785	4.99552	9.79294e-06	0.00422553	58.0613	2.8733	0.00744298	0.155849	122.166	3.97297	915.958	1.75528	2.95754	1.90227	0	322.673	17.4077	4.47034	1.17898	2.63789	795272	`GO:0071704 organic substance metabolic process` `GO:0006355 regulation of transcription	/
ENSDARG00000091715	si:dkey-162h11.2	152.001	5.8781	5.1715e-07	0.000543912	52.585	-2.58166	0.00783535	0.161038	32.5775	59.5945	819.094	0	0.739385	0	0	3.77395	0	81.3602	0	230.376	NA	/	/
ENSDARG00000071460	si:ch211-234p6.5	230.034	-5.24431	3.39197e-06	0.00228321	146.903	-2.47101	0.00796483	0.16186	0	5.95945	1.69937	40.3714	498.345	833.829	12.8813	52.8354	27.4859	345.111	41.2643	401.838	101883353	/	/
ENSDARG00000068127	si:ch211-194e1.9	86.2043	4.18788	0.000124079	0.0196981	28.307	2.75453	0.0116028	0.197775	350.208	139.054	16.9937	5.26583	4.43631	1.26818	22.0822	15.0958	128.267	0	0	4.39648	798674	`GO:0005524 ATP binding` `GO:0036094 small molecule binding` `GO:0032559 adenyl ribonucleotide binding` `GO:1901363 heterocyclic compound binding` `GO:0000166 nucleotide binding` `GO:0032553 ribonucleotide binding` `GO:0097159 organic cyclic compound binding` `GO:0003674 molecular_function` `GO:0043167 ion binding` `GO:0097367 carbohydrate derivative binding` `GO:0043168 anion binding` `GO:003563…	/
ENSDARG00000019976	idi1	542.933	-3.7436	0.00054555	0.0497179	215.284	2.6369	0.0121475	0.20205	69.2272	27.8108	8.49683	81.6204	473.206	2597.24	75.4475	12.2654	1115.01	59.9026	10.6108	18.4652	553513	`GO:0071704 organic substance metabolic process` `GO:0006720 isoprenoid metabolic process` `GO:0090407 organophosphate biosynthetic process` `GO:0006629 lipid metabolic process` `GO:0044237 cellular metabolic process` `GO:0006796 phosphate-containing compound metabolic process` `GO:0044238 primary metabolic process` `GO:0008152 metabolic process` `GO:0044763 single-organism cellular process` `GO:…	dre00900,Terpenoid backbone biosynthesis dre01100,Metabolic pathways
ENSDARG00000097487	PFN4	180.827	4.70471	8.67481e-06	0.00384157	21.2085	2.58209	0.0149695	0.225774	791.022	29.7972	248.107	7.89874	3.69692	4.43863	66.2465	18.8698	32.9831	3.57627	1.17898	4.39648	556873	`GO:0003779 actin binding` `GO:0003674 molecular_function` `GO:0008092 cytoskeletal protein binding` `GO:0005515 protein binding` `GO:0005488 binding`	dre05132,Salmonella infection dre04810,Regulation of actin cytoskeleton
ENSDARG00000099517	adssl1	286.664	5.4161	4.81689e-07	0.000540391	59.0621	2.46594	0.0187551	0.253863	345.118	432.06	931.253	9.65402	0	1.90227	9.20091	25.4742	290.434	12.517	7.07387	9.67226	407989	`GO:0048741 skeletal muscle fiber development` `GO:0071704 organic substance metabolic process` `GO:0009259 ribonucleotide metabolic process` `GO:0036094 small molecule binding` `GO:0016879 ligase activity	dre00230,Purine metabolism dre00250,Alanine, aspartate and glutamate metabolism dre01100,Metabolic pathways
ENSDARG00000012896	anos1a	257.094	5.54477	2.04148e-08	7.41029e-05	40.6184	-2.55538	0.019443	0.258909	236.187	483.709	808.898	0.877638	5.91508	6.975	0	0	9.16196	51.856	16.5057	166.187	30630	`GO:0048883 neuromast primordium migration` `GO:0032990 cell part morphogenesis` `GO:0061564 axon development` `GO:0007411 axon guidance` `GO:0032989 cellular component morphogenesis` `GO:0097485 neuron projection guidance` `GO:0021537 telencephalon development` `GO:0006928 movement of cell or subcellular component` `GO:0030182 neuron differentiation` `GO:0061134 peptidase regulator activity` `GO…	/
ENSDARG00000097134	si:dkey-7i4.7	35.9919	-4.32279	0.000454566	0.0432171	198.619	2.3758	0.0229594	0.282012	0	0.993241	0	14.9198	33.2723	166.766	314.671	766.113	2.74859	18.7754	54.233	35.1718	NA	/	/
ENSDARG00000001803	kcnh6a	235.05	4.33959	4.70542e-05	0.0107955	550.151	-1.76688	0.0249317	0.293188	68.2091	1031.98	282.095	6.14347	2.21815	19.6568	149.975	362.3	137.429	992.416	1285.09	373.701	405763	`GO:0051239 regulation of multicellular organismal process` `GO:0022803 passive transmembrane transporter activity` `GO:0044459 plasma membrane part` `GO:0003015 heart process` `GO:0060307 regulation of ventricular cardiac muscle cell membrane repolarization` `GO:0001508 action potential` `GO:0065008 regulation of biological quality` `GO:0005267 potassium channel activity` `GO:0031224 intrinsic c…	/
ENSDARG00000045262	gsnb	426.57	5.47727	3.40514e-07	0.000477515	390.844	1.94521	0.0402605	0.372573	605.738	85.4188	1852.31	11.4093	0.739385	3.80454	1494.23	75.4791	413.204	191.331	42.4432	128.377	336623	`GO:0030833 regulation of actin filament polymerization` `GO:0030838 positive regulation of actin filament polymerization` `GO:0007015 actin filament organization` `GO:0043169 cation binding` `GO:0051495 positive regulation of cytoskeleton organization` `GO:0048518 positive regulation of biological process` `GO:1902589 single-organism organelle organization` `GO:0033043 regulation of organelle or…	dre04810,Regulation of actin cytoskeleton
ENSDARG00000075766	sccpdha	79.975	-4.29628	9.36439e-05	0.0167642	165.618	2.20401	0.0465705	0.396416	3.05414	5.95945	0	165.874	66.5446	238.418	0	243.42	677.985	9.83476	58.9489	3.51718	436632	`GO:0055114 oxidation-reduction process` `GO:0008152 metabolic process` `GO:0016491 oxidoreductase activity` `GO:0003674 molecular_function` `GO:0003824 catalytic activity` `GO:0044710 single-organism metabolic process` `GO:0008150 biological_process` `GO:0044699 single-organism process`	/
ENSDARG00000044437	cdca5	143.404	-4.57036	6.37677e-05	0.0130864	248.688	-1.78805	0.0485915	0.404011	5.09023	3.97297	0	29.8397	91.6837	729.838	205.18	35.8526	27.4859	181.496	498.708	543.405	559398	`GO:0071704 organic substance metabolic process` `GO:0071921 cohesin loading` `GO:0006259 DNA metabolic process` `GO:0010458 exit from mitosis` `GO:0051641 cellular localization` `GO:0000793 condensed chromosome` `GO:0043388 positive regulation of DNA binding` `GO:0051983 regulation of chromosome segregation` `GO:0000280 nuclear division` `GO:0006950 response to stress` `GO:0044093 positive regul…	/
ENSDARG00000031426	csrnp1a	56.6289	-4.57458	2.15813e-05	0.00712099	749.582	-1.55359	0.062844	0.458676	1.01805	2.97972	1.69937	86.0085	139.004	109.064	561.255	264.177	164.915	554.323	2335.56	617.266	560270	`GO:0048731 system development` `GO:0035162 embryonic hemopoiesis` `GO:0030097 hemopoiesis` `GO:0060215 primitive hemopoiesis` `GO:0044767 single-organism developmental process` `GO:0002376 immune system process` `GO:0048856 anatomical structure development` `GO:0048534 hematopoietic or lymphoid organ development` `GO:0009790 embryo development` `GO:0008150 biological_process` `GO:0032502 develop…	/
ENSDARG00000097465	trmt61b	71.6551	-4.23901	0.000383778	0.0401132	24.1549	-1.99781	0.0749267	0.49931	0	3.97297	0	339.646	58.4114	27.9	10.121	0.943488	0	8.04662	14.1477	111.671	100003205	`GO:0071704 organic substance metabolic process` `GO:0016740 transferase activity` `GO:1902494 catalytic complex` `GO:0044237 cellular metabolic process` `GO:0044238 primary metabolic process` `GO:0006725 cellular aromatic compound metabolic process` `GO:0032259 methylation` `GO:1901360 organic cyclic compound metabolic process` `GO:0008152 metabolic process` `GO:0034708 methyltransferase complex…	/
ENSDARG00000057529	itpa	128.026	-5.87867	1.38324e-06	0.00122512	23.8424	-1.8495	0.100152	0.565735	0	0.993241	0	45.6372	133.089	588.436	11.9612	0.943488	1.83239	36.6568	90.7814	0.879296	557834	`GO:0071704 organic substance metabolic process` `GO:0036094 small molecule binding` `GO:0043169 cation binding` `GO:0019439 aromatic compound catabolic process` `GO:0009056 catabolic process` `GO:0009204 deoxyribonucleoside triphosphate catabolic process` `GO:0055086 nucleobase-containing small molecule metabolic process` `GO:0044237 cellular metabolic process` `GO:0006796 phosphate-containing c…	dre00983,Drug metabolism - other enzymes dre00230,Purine metabolism dre01100,Metabolic pathways
ENSDARG00000103143	si:dkey-19c16.12	82.8681	3.92186	0.000416369	0.0412771	38.273	-1.57773	0.111038	0.587937	318.649	155.939	10.1962	1.75528	8.13323	2.53636	23.0023	14.1523	7.32957	67.0551	101.392	16.7066	NA	/	/
ENSDARG00000099891	si:ch211-57n23.1	153.423	3.61756	1.86007e-05	0.00647108	128.053	1.74045	0.119333	0.607707	0	96.3444	824.192	0	0	0	402.08	268.894	0.916196	84.9365	10.6108	0.879296	100148952	/	/
ENSDARG00000058220	tada3l	2058.33	4.53953	3.24322e-05	0.00866299	66.8023	-1.61147	0.124406	0.616797	615.918	139.054	11419.7	73.7216	45.1025	56.4341	12.8813	48.1179	9.16196	195.801	4.71592	130.136	334785	`GO:0006357 regulation of transcription from RNA polymerase II promoter` `GO:0071704 organic substance metabolic process` `GO:0016740 transferase activity` `GO:0006473 protein acetylation` `GO:1902494 catalytic complex` `GO:0006355 regulation of transcription	/
ENSDARG00000058638	si:ch211-71m22.1	323.325	-4.49921	2.23489e-05	0.0071935	469.845	1.59276	0.132619	0.634005	8.14438	8.93917	16.9937	968.913	25.1391	911.822	4.60045	1566.19	756.778	218.153	241.691	31.6547	100149582	`GO:1902589 single-organism organelle organization` `GO:0071840 cellular component organization or biogenesis` `GO:0044763 single-organism cellular process` `GO:0016043 cellular component organization` `GO:0030030 cell projection organization` `GO:0030031 cell projection assembly` `GO:0016020 membrane` `GO:0003674 molecular_function` `GO:0022892 substrate-specific transporter activity` `GO:000521…	/
ENSDARG00000029747	mep1a.1	93.7729	4.22993	0.000189014	0.0252438	23.9633	1.66059	0.143519	0.654102	2.03609	439.013	118.956	2.63291	0	0	99.3698	18.8698	9.16196	15.1992	1.17898	0	553530	`GO:0071704 organic substance metabolic process` `GO:0043169 cation binding` `GO:0004222 metalloendopeptidase activity` `GO:0044238 primary metabolic process` `GO:0004175 endopeptidase activity` `GO:0008152 metabolic process` `GO:0016020 membrane` `GO:0019538 protein metabolic process` `GO:0003674 molecular_function` `GO:0043170 macromolecule metabolic process` `GO:0008270 zinc ion binding` `GO:0…	/
ENSDARG00000069640	vegfc	81.5503	4.09469	0.000412406	0.0412771	28.0647	-1.61146	0.147753	0.661761	1.01805	69.5269	414.645	2.63291	1.47877	0	0	0	14.6591	16.9873	133.225	3.51718	403049	`GO:0036293 response to decreased oxygen levels` `GO:0051239 regulation of multicellular organismal process` `GO:0032103 positive regulation of response to external stimulus` `GO:0032990 cell part morphogenesis` `GO:0061564 axon development` `GO:0007411 axon guidance` `GO:0007154 cell communication` `GO:0036303 lymph vessel morphogenesis` `GO:0022603 regulation of anatomical structure morphogenes…	dre04010,MAPK signaling pathway dre04933,AGE-RAGE signaling pathway in diabetic complications dre04060,Cytokine-cytokine receptor interaction dre04510,Focal adhesion
ENSDARG00000102707	CABZ01021435.1	63.1695	4.38486	0.000188968	0.0252438	104.837	1.5736	0.157079	0.679107	138.454	237.385	1.69937	0	1.47877	0	34.9635	0	536.891	0.894069	0	56.275	NA	/	/
ENSDARG00000033978	nxn	119.893	4.25698	0.00013236	0.0208164	164.867	1.32894	0.16266	0.686508	506.987	194.675	5.0981	3.51055	5.91508	3.17045	36.8036	518.919	197.898	93.8772	24.7586	116.946	553621	`GO:0031324 negative regulation of cellular metabolic process` `GO:0071704 organic substance metabolic process` `GO:0007154 cell communication` `GO:0048585 negative regulation of response to stimulus` `GO:0032446 protein modification by small protein conjugation` `GO:0016667 oxidoreductase activity	/
ENSDARG00000069269	wdr35	130.858	-4.70634	1.80502e-05	0.00647108	82.2761	-1.48034	0.180572	0.7134	2.03609	7.94593	0	486.212	158.968	129.989	34.9635	0	50.3908	101.03	18.8637	288.409	565515	`GO:0051641 cellular localization` `GO:0006928 movement of cell or subcellular component` `GO:1902589 single-organism organelle organization` `GO:0007018 microtubule-based movement` `GO:0051234 establishment of localization` `GO:0007017 microtubule-based process` `GO:0035721 intraciliary retrograde transport` `GO:0043229 intracellular organelle` `GO:0071840 cellular component organization or biog…	/
ENSDARG00000025679	comtb	450.9	-4.68008	2.41186e-05	0.00737941	206.359	-1.47809	0.189261	0.724738	1.01805	27.8108	1.69937	816.204	1733.12	125.55	112.251	84.914	0	212.788	822.927	5.27578	565370	`GO:0071704 organic substance metabolic process` `GO:0016740 transferase activity` `GO:0043169 cation binding` `GO:0009056 catabolic process` `GO:1901615 organic hydroxy compound metabolic process` `GO:0065008 regulation of biological quality` `GO:0044237 cellular metabolic process` `GO:0006725 cellular aromatic compound metabolic process` `GO:0032259 methylation` `GO:1901360 organic cyclic compo…	dre00350,Tyrosine metabolism dre00140,Steroid hormone biosynthesis dre01100,Metabolic pathways
ENSDARG00000098992	zgc:114119	41.4613	-4.38431	0.000153808	0.0225067	228.271	1.25143	0.19476	0.730537	0	0	0	51.7807	7.39385	189.593	211.621	196.246	621.181	10.7288	73.0967	256.754	619273	`GO:0003674 molecular_function` `GO:0005575 cellular_component` `GO:0008150 biological_process`	/
ENSDARG00000028523	inip	125.933	-5.05193	7.21694e-06	0.00360791	135.763	1.10488	0.201151	0.739452	4.07219	1.98648	0	93.0297	571.544	84.9681	332.153	183.98	65.0499	39.339	109.645	84.4124	393188	`GO:0071704 organic substance metabolic process` `GO:0006259 DNA metabolic process` `GO:0006950 response to stress` `GO:0033554 cellular response to stress` `GO:0006974 cellular response to DNA damage stimulus` `GO:0044237 cellular metabolic process` `GO:0070876 SOSS complex` `GO:0044238 primary metabolic process` `GO:0006725 cellular aromatic compound metabolic process` `GO:0043229 intracellular…	/
ENSDARG00000078474	myo15ab	141.308	3.9769	4.74727e-05	0.0107955	67.1323	-1.37485	0.222141	0.762347	35.6316	811.478	0	0	0.739385	0	22.0822	0	49.4746	266.432	57.77	7.03437	570113	`GO:0005524 ATP binding` `GO:0036094 small molecule binding` `GO:0032559 adenyl ribonucleotide binding` `GO:0003774 motor activity` `GO:1901363 heterocyclic compound binding` `GO:0000166 nucleotide binding` `GO:0043229 intracellular organelle` `GO:0043232 intracellular non-membrane-bounded organelle` `GO:0044422 organelle part` `GO:0032553 ribonucleotide binding` `GO:0097159 organic cyclic compou…	/
ENSDARG00000091280	si:ch211-66k16.27	129.899	-4.01183	0.000407285	0.0412771	153.352	-1.0243	0.239282	0.781635	4.07219	9.93241	1.69937	548.524	5.91508	209.25	120.532	39.6265	115.441	63.4789	334.83	246.203	100536808	`GO:0010941 regulation of cell death` `GO:0044763 single-organism cellular process` `GO:0042981 regulation of apoptotic process` `GO:0050794 regulation of cellular process` `GO:0050789 regulation of biological process` `GO:0006915 apoptotic process` `GO:0012501 programmed cell death` `GO:0065007 biological regulation` `GO:0008150 biological_process` `GO:0008219 cell death` `GO:0044699 single-orga…	/
ENSDARG00000044212	zmp:0000001081	4409.42	3.82361	0.000390659	0.0403313	873.04	0.940994	0.255474	0.801811	465.247	3776.3	21408.6	306.296	65.0659	434.986	1033.26	373.621	2164.97	400.543	936.109	329.736	NA	/	/
ENSDARG00000061093	phldb1a	547.384	-4.06859	0.000263575	0.0314571	195.611	1.17654	0.260314	0.80441	5.09023	60.5877	1.69937	2582.01	237.342	397.575	143.534	126.427	615.684	46.4916	2.35796	239.169	566287	/	/
ENSDARG00000074848	smim7	1152.91	3.12413	0.000222214	0.0276994	838.261	-0.915983	0.28542	0.819538	3164.09	1502.77	1706.16	217.654	224.034	102.723	520.771	758.565	329.831	285.208	2451.1	684.092	100093704	`GO:0031224 intrinsic component of membrane` `GO:0044425 membrane part` `GO:0016020 membrane` `GO:0003674 molecular_function` `GO:0005575 cellular_component` `GO:0016021 integral component of membrane`	/
ENSDARG00000042874	phlda2	60.4464	-4.63494	0.000152718	0.0225067	14.4331	-1.09107	0.289156	0.82187	2.03609	0	0	14.9198	130.132	215.591	0	0	8.24576	0	69.5598	8.79296	553622	`GO:0016020 membrane` `GO:0044464 cell part` `GO:0005575 cellular_component` `GO:0005622 intracellular` `GO:0044424 intracellular part` `GO:0008150 biological_process` `GO:0005623 cell` `GO:0005737 cytoplasm`	/
ENSDARG00000096382	neu3.1	68.0436	4.90803	3.69023e-05	0.00940897	20.5461	-1.19519	0.296313	0.825365	103.841	18.8716	283.794	1.75528	0	0	9.20091	10.3784	4.58098	38.445	0	60.6714	780844	`GO:0071704 organic substance metabolic process` `GO:0006629 lipid metabolic process` `GO:0012505 endomembrane system` `GO:0044237 cellular metabolic process` `GO:0044238 primary metabolic process` `GO:0016997 alpha-sialidase activity` `GO:0043229 intracellular organelle` `GO:0008152 metabolic process` `GO:0044763 single-organism cellular process` `GO:0006687 glycosphingolipid metabolic process` …	dre00600,Sphingolipid metabolism dre00511,Other glycan degradation
ENSDARG00000088337	wu:fc34e06	92.198	3.68902	5.15945e-05	0.0113379	111.294	1.16038	0.295854	0.825365	0	311.878	241.31	0	0	0	0	544.393	36.6478	86.7247	0	0	NA	/	/
ENSDARG00000032820	rxfp2a	77.2768	-4.17326	0.00019132	0.025293	185.507	-1.09431	0.330958	0.851119	3.05414	5.95945	0	67.5781	82.0717	304.998	86.4885	0	171.329	665.187	176.847	13.1894	792884	`GO:0007154 cell communication` `GO:0007186 G-protein coupled receptor signaling pathway` `GO:0031224 intrinsic component of membrane` `GO:0004888 transmembrane signaling receptor activity` `GO:0044425 membrane part` `GO:0007188 adenylate cyclase-modulating G-protein coupled receptor signaling pathway` `GO:0060089 molecular transducer activity` `GO:0071944 cell periphery` `GO:0016020 membrane` `G…	/
ENSDARG00000075015	soul5	224.719	-5.08561	6.66549e-06	0.00355954	3401.13	0.732918	0.338905	0.855524	3.05414	3.97297	1.69937	638.921	4.43631	696.232	1911.95	5321.28	5838	1648.66	4132.32	1554.6	100000079	`GO:0031224 intrinsic component of membrane` `GO:0044425 membrane part` `GO:0016020 membrane` `GO:0005575 cellular_component` `GO:0016021 integral component of membrane`	/
ENSDARG00000093931	fam101b	49.8762	3.28444	0.000393845	0.0404123	55.9565	-1.04804	0.351721	0.866179	256.548	42.7094	0	0	0	0	0.920091	79.253	0.916196	165.403	25.9375	63.3093	100286814	/	/
ENSDARG00000093573	BX663505.1	192.194	4.49275	5.09751e-05	0.0113379	15.7368	1.06402	0.357278	0.868888	367.515	4.96621	764.715	6.14347	6.65446	3.17045	67.1666	0	9.16196	12.517	1.17898	4.39648	NA	/	/
ENSDARG00000078683	RNF14	110.892	-4.02201	0.000192388	0.025293	17.5917	1.04503	0.365751	0.870837	9.16242	7.94593	0	274.701	280.966	92.5772	5.52055	2.83047	76.9605	0.894069	0	19.3445	110437942	/	/
ENSDARG00000010738	zgc:101716	97.4144	-5.45549	6.76879e-06	0.00355954	17.0307	1.04042	0.368632	0.871243	0	1.98648	0	395.815	104.253	82.4318	52.4452	0.943488	27.4859	12.517	0	8.79296	492784	`GO:0005575 cellular_component` `GO:0008150 biological_process`	/
ENSDARG00000090159	BX005105.1	71.4433	4.46895	1.88426e-05	0.00647108	71.0365	-0.958975	0.368631	0.871243	361.407	65.5539	1.69937	0	0	0	106.731	9.43488	3.66478	185.072	100.213	21.1031	100003043	/	/
ENSDARG00000025824	dmtf1	512.545	-5.88212	1.28937e-07	0.000216976	84.052	-0.766309	0.391257	0.880687	3.05414	2.97972	1.69937	23.6962	2833.32	210.518	32.2032	110.388	31.1507	171.661	61.3069	97.6019	436938	`GO:0071704 organic substance metabolic process` `GO:0006355 regulation of transcription	/
ENSDARG00000061385	haus3	33.8546	-4.22119	0.000477033	0.0448465	558.893	0.870285	0.396662	0.882727	1.01805	0	1.69937	100.051	72.4597	27.9	425.082	59.4398	1837.89	28.6102	304.177	698.161	566923	`GO:0048731 system development` `GO:0030097 hemopoiesis` `GO:0044767 single-organism developmental process` `GO:0002376 immune system process` `GO:0048856 anatomical structure development` `GO:0048534 hematopoietic or lymphoid organ development` `GO:0008150 biological_process` `GO:0032502 developmental process` `GO:0002520 immune system development` `GO:0032501 multicellular organismal process` `…	/
ENSDARG00000076520	mafb	79.4496	4.12522	0.000287844	0.0325786	129.347	0.850409	0.399854	0.883093	4.07219	307.905	156.342	0.877638	3.69692	3.80454	27.6027	280.216	224.468	200.271	25.9375	17.5859	100537332	`GO:0071704 organic substance metabolic process` `GO:0006355 regulation of transcription	/
ENSDARG00000008983	sh3glb2a	819.786	4.17042	0.000134246	0.0209175	331.993	-0.693147	0.406082	0.887107	341.046	120.182	4355.47	61.4347	8.87262	31.7045	391.039	217.002	114.524	180.602	301.819	786.97	402885	`GO:0044464 cell part` `GO:0005575 cellular_component` `GO:0005622 intracellular` `GO:0044424 intracellular part` `GO:0005623 cell` `GO:0005737 cytoplasm`	dre04144,Endocytosis
ENSDARG00000079105	mhc2dab	121.089	4.37923	6.44196e-06	0.00355954	100.003	0.722365	0.410914	0.888436	55.9926	0.993241	669.55	0	0	0	216.221	59.4398	111.776	51.856	123.793	36.9304	30762	`GO:0044459 plasma membrane part` `GO:0031224 intrinsic component of membrane` `GO:0098796 membrane protein complex` `GO:0044425 membrane part` `GO:0042613 MHC class II protein complex` `GO:0071944 cell periphery` `GO:0016020 membrane` `GO:0006955 immune response` `GO:0032991 macromolecular complex` `GO:0098797 plasma membrane protein complex` `GO:0044464 cell part` `GO:0005575 cellular_component…	dre04145,Phagosome dre04514,Cell adhesion molecules (CAMs) dre05168,Herpes simplex infection dre04672,Intestinal immune network for IgA production
ENSDARG00000076321	col28a2a	154.849	3.99983	7.80684e-06	0.00360791	239.939	0.946342	0.413331	0.88929	383.804	545.29	0	0	0	0	816.121	0.943488	286.769	8.04662	327.756	0	100294690	`GO:0061134 peptidase regulator activity` `GO:0004866 endopeptidase inhibitor activity` `GO:0032991 macromolecular complex` `GO:0003674 molecular_function` `GO:0005576 extracellular region` `GO:0030234 enzyme regulator activity` `GO:0044421 extracellular region part` `GO:0005575 cellular_component` `GO:0061135 endopeptidase regulator activity` `GO:0005581 collagen trimer` `GO:0004867 serine-type …	/
ENSDARG00000098544	ncdn	49.6571	4.72529	7.01065e-05	0.013718	43.122	-0.78512	0.42337	0.892742	221.934	58.6012	15.2943	0	1.47877	0.634091	11.9612	46.2309	27.4859	41.1272	110.824	21.1031	571005	/	/
ENSDARG00000029856	cnn3b	122.741	-4.21137	0.000143905	0.0216217	92.3375	-0.837265	0.437303	0.900253	11.1985	2.97972	0	76.3545	434.758	211.152	142.614	24.5307	0.916196	261.068	58.9489	65.9472	337142	`GO:1902589 single-organism organelle organization` `GO:0071840 cellular component organization or biogenesis` `GO:0003779 actin binding` `GO:0044763 single-organism cellular process` `GO:0016043 cellular component organization` `GO:0007010 cytoskeleton organization` `GO:0003674 molecular_function` `GO:0030029 actin filament-based process` `GO:0005575 cellular_component` `GO:0006996 organelle org…	/
ENSDARG00000069482	traf1	92.3884	4.81125	2.11635e-05	0.00712099	180.052	0.792328	0.44116	0.900938	329.847	171.831	47.5822	0	4.43631	0.634091	601.739	23.5872	106.279	132.322	14.1477	202.238	100148503	`GO:0071704 organic substance metabolic process` `GO:0016740 transferase activity` `GO:0007154 cell communication` `GO:0032446 protein modification by small protein conjugation` `GO:0006355 regulation of transcription	dre05168,Herpes simplex infection dre04210,Apoptosis
ENSDARG00000097868	BX294160.1	52.3222	-4.38495	0.000105515	0.017691	334.104	0.763567	0.447464	0.90223	0	0	0	236.085	74.6779	3.17045	50.605	551.941	735.705	17.8814	185.1	463.389	NA	/	/
ENSDARG00000087714	si:ch211-226o13.1	66.2438	3.57879	0.000528022	0.0490915	32.6513	0.798849	0.482095	0.91599	170.014	67.5404	142.747	7.02111	8.87262	1.26818	85.5685	8.4914	44.8936	41.1272	0	15.8273	101886579	`GO:0005524 ATP binding` `GO:0036094 small molecule binding` `GO:0032559 adenyl ribonucleotide binding` `GO:1901363 heterocyclic compound binding` `GO:0000166 nucleotide binding` `GO:0032553 ribonucleotide binding` `GO:0097159 organic cyclic compound binding` `GO:0003674 molecular_function` `GO:0043167 ion binding` `GO:0097367 carbohydrate derivative binding` `GO:0043168 anion binding` `GO:003563…	/
ENSDARG00000010376	slc5a3a	666.78	4.86057	1.12164e-07	0.000216976	329.099	0.706019	0.483288	0.916256	1.01805	214.54	3784.49	0	0	0.634091	279.708	150.958	864.889	277.161	7.07387	394.804	100004287	`GO:0071704 organic substance metabolic process` `GO:0044459 plasma membrane part` `GO:0044723 single-organism carbohydrate metabolic process` `GO:1901615 organic hydroxy compound metabolic process` `GO:0031224 intrinsic component of membrane` `GO:0022891 substrate-specific transmembrane transporter activity` `GO:0044237 cellular metabolic process` `GO:0005975 carbohydrate metabolic process` `GO:…	/
ENSDARG00000094410	si:dkey-4c15.14	70.835	4.27617	0.000245151	0.0303338	53.5795	0.79411	0.494822	0.920723	154.743	265.195	1.69937	2.63291	0.739385	0	227.262	13.2088	0	59.9026	0	21.1031	100038795	`GO:0043169 cation binding` `GO:1901363 heterocyclic compound binding` `GO:0097159 organic cyclic compound binding` `GO:0003674 molecular_function` `GO:0043167 ion binding` `GO:0003676 nucleic acid binding` `GO:0005488 binding` `GO:0046872 metal ion binding`	/
ENSDARG00000027589	fzd7b	450.64	-3.58281	0.000376296	0.039577	184.224	0.667222	0.499586	0.921885	71.2633	17.8783	32.288	1453.37	113.865	1015.18	11.0411	410.417	292.267	83.1484	75.4546	233.013	30412	`GO:0007154 cell communication` `GO:0007186 G-protein coupled receptor signaling pathway` `GO:0007267 cell-cell signaling` `GO:0090504 epiboly` `GO:0048729 tissue morphogenesis` `GO:0031224 intrinsic component of membrane` `GO:0004888 transmembrane signaling receptor activity` `GO:0044425 membrane part` `GO:0060089 molecular transducer activity` `GO:0060429 epithelium development` `GO:1905114 cel…	dre04916,Melanogenesis dre04310,Wnt signaling pathway dre04150,mTOR signaling pathway
ENSDARG00000077044	arl6ip5a	130.867	3.96443	5.54635e-05	0.0118144	141.016	-0.735111	0.502899	0.922864	67.1911	0	717.132	0.877638	0	0	23.0023	242.477	5.49718	42.0212	516.393	16.7066	450076	`GO:0031224 intrinsic component of membrane` `GO:0044425 membrane part` `GO:0016020 membrane` `GO:0003674 molecular_function` `GO:0005575 cellular_component` `GO:0016021 integral component of membrane` `GO:0008150 biological_process`	/
ENSDARG00000015010	ccdc114	59.8252	4.69962	1.69677e-05	0.00634515	76.322	0.750671	0.504088	0.923854	7.12633	317.837	33.9873	0	0	0	51.5251	51.8919	213.474	127.852	0	13.1894	492767	`GO:1902494 catalytic complex` `GO:0005858 axonemal dynein complex` `GO:0006928 movement of cell or subcellular component` `GO:1902589 single-organism organelle organization` `GO:0070286 axonemal dynein complex assembly` `GO:0001578 microtubule bundle formation` `GO:0007018 microtubule-based movement` `GO:0007017 microtubule-based process` `GO:0015630 microtubule cytoskeleton` `GO:0043229 intrace…	/
ENSDARG00000079397	cerkl	494.414	4.09237	0.000314666	0.0343945	164.313	-0.535685	0.542184	0.93368	5.09023	240.364	2671.4	21.941	7.39385	20.2909	67.1666	238.703	78.7929	143.945	373.736	83.5331	100037318	`GO:1902175 regulation of oxidative stress-induced intrinsic apoptotic signaling pathway` `GO:0016740 transferase activity` `GO:0043066 negative regulation of apoptotic process` `GO:0007154 cell communication` `GO:0048585 negative regulation of response to stimulus` `GO:0060041 retina development in camera-type eye` `GO:0010941 regulation of cell death` `GO:0030182 neuron differentiation` `GO:000…	/
ENSDARG00000029473	gstm.2	181.204	-3.77056	9.86147e-05	0.0174683	171.44	0.66424	0.552859	0.934194	24.4331	11.9189	8.49683	472.169	103.514	466.691	0.920091	570.811	117.273	18.7754	300.64	20.2238	571365	`GO:0016740 transferase activity` `GO:0008152 metabolic process` `GO:0003674 molecular_function` `GO:0003824 catalytic activity` `GO:0005575 cellular_component` `GO:0004364 glutathione transferase activity` `GO:0016765 transferase activity	dre00980,Metabolism of xenobiotics by cytochrome P450 dre00982,Drug metabolism - cytochrome P450 dre00480,Glutathione metabolism
ENSDARG00000099345	si:rp71-1d10.8	597.145	3.96783	0.000518696	0.0484923	78.5577	-0.595048	0.567083	0.937828	9.16242	175.804	3361.35	0	11.8302	24.7295	45.0845	115.106	10.9944	50.9619	11.7898	237.41	101884034	`GO:1901363 heterocyclic compound binding` `GO:0097159 organic cyclic compound binding` `GO:0003674 molecular_function` `GO:0003676 nucleic acid binding` `GO:0005488 binding`	/
ENSDARG00000104152	CABZ01054391.1	128.328	-4.35378	0.000108265	0.017691	126.978	-0.544721	0.609462	0.947997	6.10828	3.97297	1.69937	286.11	6.65446	465.423	55.2055	179.263	47.6422	280.738	1.17898	197.842	NA	/	/
ENSDARG00000052764	chrnb3a	71.9712	-4.25811	0.000309564	0.034272	14.5347	0.574916	0.622402	0.94979	2.03609	2.97972	0	111.46	5.91508	309.436	29.4429	15.0958	14.6591	0.894069	27.1165	0	794401	`GO:0045202 synapse` `GO:1904315 transmitter-gated ion channel activity involved in regulation of postsynaptic membrane potential` `GO:0022803 passive transmembrane transporter activity` `GO:0007154 cell communication` `GO:0044459 plasma membrane part` `GO:0022834 ligand-gated channel activity` `GO:0015276 ligand-gated ion channel activity` `GO:0043169 cation binding` `GO:0070405 ammonium ion bin…	dre04080,Neuroactive ligand-receptor interaction
ENSDARG00000035018	thy1	43.8216	-4.27039	0.000431975	0.0422633	15.4919	-0.556768	0.634005	0.9517	1.01805	0	0	7.02111	26.6178	228.273	0.920091	23.5872	5.49718	0	40.0853	22.8617	336617	`GO:1903169 regulation of calcium ion transmembrane transport` `GO:0031324 negative regulation of cellular metabolic process` `GO:0045321 leukocyte activation` `GO:0071704 organic substance metabolic process` `GO:0051239 regulation of multicellular organismal process` `GO:0034764 positive regulation of transmembrane transport` `GO:0032990 cell part morphogenesis` `GO:0061564 axon development` `GO…	/
ENSDARG00000006811	sult1st6	169.269	-4.2116	0.000265591	0.0314598	38.4623	-0.517946	0.657139	0.956025	7.12633	0	0	6.14347	697.979	304.364	12.8813	0	60.4689	1.78814	0	155.635	436872	`GO:0016740 transferase activity` `GO:0003674 molecular_function` `GO:0003824 catalytic activity` `GO:0005575 cellular_component` `GO:0016782 transferase activity	/
ENSDARG00000101317	grinaa	162.86	-4.05757	0.000398647	0.0406572	14.2751	-0.485271	0.661846	0.956507	4.07219	12.9121	0	500.254	14.7877	445.132	23.9224	0	0	10.7288	0	50.9992	724005	`GO:0031224 intrinsic component of membrane` `GO:0044425 membrane part` `GO:0016020 membrane` `GO:0003674 molecular_function` `GO:0005575 cellular_component` `GO:0016021 integral component of membrane` `GO:0008150 biological_process`	/
ENSDARG00000100422	ptpro	335.092	-3.81525	0.000338648	0.0362979	60.6233	-0.474127	0.669415	0.95715	6.10828	46.6823	11.8956	1183.93	60.6295	701.304	80.968	0	56.8042	56.3263	41.2643	128.377	NA	/	/
ENSDARG00000009978	icn	58.3222	-4.88669	6.74125e-05	0.013505	125.867	-0.480191	0.671711	0.957232	0	0.993241	0	12.2869	93.1625	243.491	0	31.1351	249.205	74.2077	365.483	35.1718	336655	`GO:0043169 cation binding` `GO:0003674 molecular_function` `GO:0043167 ion binding` `GO:0005509 calcium ion binding` `GO:0005488 binding` `GO:0046872 metal ion binding`	/
ENSDARG00000090728	tnfrsf9b	116.006	-4.34535	0.000177503	0.0246862	652.987	-0.306204	0.676795	0.957402	1.01805	0.993241	5.0981	455.494	232.167	1.26818	467.406	799.135	459.93	428.259	1190.77	572.422	100151629	`GO:0071704 organic substance metabolic process` `GO:0007154 cell communication` `GO:0032496 response to lipopolysaccharide` `GO:0044459 plasma membrane part` `GO:0042327 positive regulation of phosphorylation` `GO:0001932 regulation of protein phosphorylation` `GO:0060255 regulation of macromolecule metabolic process` `GO:0010941 regulation of cell death` `GO:0006950 response to stress` `GO:0048…	dre04060,Cytokine-cytokine receptor interaction
ENSDARG00000071261	zmp:0000001139	186.793	4.74993	2.98619e-05	0.00823796	742.918	0.422111	0.698884	0.963937	1001.76	111.243	1.69937	0.877638	0.739385	4.43863	2209.14	485.897	1.83239	201.165	295.924	1263.55	101884253	/	/
ENSDARG00000061993	wdr74	189.779	-6.41212	1.28325e-07	0.000216976	55.1698	0.444356	0.704471	0.964848	0	0.993241	0	361.587	57.672	718.425	12.8813	0	202.479	10.7288	104.929	0	558996	`GO:0042254 ribosome biogenesis` `GO:0022613 ribonucleoprotein complex biogenesis` `GO:0043229 intracellular organelle` `GO:0071840 cellular component organization or biogenesis` `GO:0043232 intracellular non-membrane-bounded organelle` `GO:0005730 nucleolus` `GO:0044422 organelle part` `GO:0043231 intracellular membrane-bounded organelle` `GO:0070013 intracellular organelle lumen` `GO:0042273 ri…	/
ENSDARG00000075307	kcnq2a	53.4362	4.47635	0.000109333	0.017691	85.3152	0.414464	0.703854	0.964848	258.584	59.5945	1.69937	0	0.739385	0	287.068	19.8133	1.83239	116.229	34.1904	52.7578	100141342	`GO:0022803 passive transmembrane transporter activity` `GO:0008076 voltage-gated potassium channel complex` `GO:0044459 plasma membrane part` `GO:0005267 potassium channel activity` `GO:0031224 intrinsic component of membrane` `GO:0022891 substrate-specific transmembrane transporter activity` `GO:0015672 monovalent inorganic cation transport` `GO:0071805 potassium ion transmembrane transport` `G…	/
ENSDARG00000079399	F2RL3	183.687	-5.14808	1.34344e-06	0.00122512	58.5843	0.415962	0.722407	0.966194	0	0	0	568.71	530.878	2.53636	227.262	0	0	50.9619	1.17898	72.1023	793315	`GO:0046578 regulation of Ras protein signal transduction` `GO:0007154 cell communication` `GO:0007186 G-protein coupled receptor signaling pathway` `GO:0044459 plasma membrane part` `GO:0048518 positive regulation of biological process` `GO:0007265 Ras protein signal transduction` `GO:0065008 regulation of biological quality` `GO:0031224 intrinsic component of membrane` `GO:0035025 positive regu…	dre04080,Neuroactive ligand-receptor interaction
ENSDARG00000092354	si:ch211-284e13.6	722.321	3.56778	7.45648e-05	0.0142588	160.629	0.338557	0.723612	0.966194	1030.26	1690.5	1381.58	94.7849	114.605	22.1932	238.304	237.759	76.9605	71.5255	20.0426	319.185	100534782	`GO:0043169 cation binding` `GO:1901363 heterocyclic compound binding` `GO:0097159 organic cyclic compound binding` `GO:0003674 molecular_function` `GO:0043167 ion binding` `GO:0003676 nucleic acid binding` `GO:0005488 binding` `GO:0046872 metal ion binding`	/
ENSDARG00000054680	chrna9	261.64	-4.33028	4.2473e-05	0.0102105	189.399	0.312483	0.754926	0.969965	0	0.993241	1.69937	1374.38	0	192.764	263.146	81.14	304.177	170.767	5.89489	311.271	568807	`GO:0045202 synapse` `GO:1904315 transmitter-gated ion channel activity involved in regulation of postsynaptic membrane potential` `GO:0022803 passive transmembrane transporter activity` `GO:0007154 cell communication` `GO:0044459 plasma membrane part` `GO:0022834 ligand-gated channel activity` `GO:0015276 ligand-gated ion channel activity` `GO:0043169 cation binding` `GO:0070405 ammonium ion bin…	dre04080,Neuroactive ligand-receptor interaction
ENSDARG00000041565	tnfaip1	516.693	3.44686	0.000277632	0.0322206	68.9838	0.304739	0.765129	0.972069	1548.45	293.006	1087.59	90.3967	59.1508	21.5591	56.1255	5.66093	174.077	29.5043	93.1393	55.3957	327399	`GO:0051259 protein oligomerization` `GO:0071840 cellular component organization or biogenesis` `GO:0016043 cellular component organization` `GO:0051260 protein homooligomerization` `GO:0006461 protein complex assembly` `GO:0065003 macromolecular complex assembly` `GO:0071822 protein complex subunit organization` `GO:0008150 biological_process` `GO:0043933 macromolecular complex subunit organizat…	/
ENSDARG00000059276	hoxd4a	107.65	-3.51185	0.000442055	0.0427523	98.8719	-0.33991	0.772088	0.973633	0	0	1.69937	616.102	28.0966	0	0	144.354	86.1224	348.687	0	14.0687	30329	`GO:0071704 organic substance metabolic process` `GO:0006355 regulation of transcription	/
ENSDARG00000033901	msi2a	329.852	6.40664	2.20177e-08	7.41029e-05	712.544	-0.223885	0.790302	0.977328	49.8843	122.169	1806.43	0	0	0.634091	198.74	1415.23	328.914	950.395	791.095	590.887	100002680	`GO:0036094 small molecule binding` `GO:1901363 heterocyclic compound binding` `GO:0000166 nucleotide binding` `GO:0097159 organic cyclic compound binding` `GO:0003674 molecular_function` `GO:1901265 nucleoside phosphate binding` `GO:0003676 nucleic acid binding` `GO:0005488 binding`	dre03015,mRNA surveillance pathway
ENSDARG00000039130	cdkn3	103.2	-5.16601	7.50014e-06	0.00360791	781.11	0.166876	0.79661	0.978302	0	3.97297	0	208.878	190.761	215.591	931.132	770.83	788.845	867.247	785.2	543.405	402796	`GO:0071704 organic substance metabolic process` `GO:0016788 hydrolase activity	/
ENSDARG00000091408	mtcl1	411.319	-3.64964	4.17193e-05	0.0102105	204.331	-0.269805	0.805039	0.980118	40.7219	60.5877	23.7911	417.756	680.973	1244.09	38.6438	4.71744	486.5	98.3476	27.1165	570.663	NA	/	/
ENSDARG00000096954	si:dkeyp-67f1.1	53.6044	4.51687	3.16841e-05	0.00859969	15.1226	-0.257427	0.818271	0.981741	2.03609	200.635	118.956	0	0	0	0	8.4914	25.6535	0	56.591	0	NA	/	/
ENSDARG00000067806	zgc:158432	90.5473	5.40115	1.535e-06	0.00129154	159.606	0.260894	0.820476	0.982055	303.378	73.4999	163.139	2.63291	0	0.634091	8.28082	541.562	0	252.127	110.824	44.8441	555281	`GO:0031224 intrinsic component of membrane` `GO:0044425 membrane part` `GO:0016020 membrane` `GO:0003674 molecular_function` `GO:0005575 cellular_component` `GO:0016021 integral component of membrane` `GO:0008150 biological_process`	/
ENSDARG00000074233	pde4bb	886.502	3.43614	0.000452023	0.0432171	480.25	-0.222241	0.834046	0.983794	399.074	1374.65	3262.78	179.916	43.6237	58.9704	149.975	1092.56	43.9774	272.691	23.5796	1298.72	555599	`GO:0004112 cyclic-nucleotide phosphodiesterase activity` `GO:0007154 cell communication` `GO:0016788 hydrolase activity	dre00230,Purine metabolism
ENSDARG00000005332	lipib	100.223	5.77221	1.37169e-06	0.00122512	48.4394	0.233384	0.841757	0.985618	26.4692	86.412	487.718	0	0.739385	0	121.452	1.88698	43.0612	120.699	3.53694	0	100003046	`GO:0071704 organic substance metabolic process` `GO:0016788 hydrolase activity	/
ENSDARG00000075643	ifi35	241.861	5.16065	3.8714e-06	0.00242005	136.325	-0.21711	0.850249	0.98684	657.658	14.8986	774.911	0	3.69692	0	34.0434	0	324.333	330.805	122.614	6.15507	559610	/	/
ENSDARG00000019861	fgl2a	456.055	6.48902	5.1636e-09	4.34466e-05	133.603	-0.212904	0.856158	0.987453	218.88	128.128	2385.91	0.877638	0	2.53636	0	324.56	20.1563	352.263	0	104.636	565637	`GO:0003674 molecular_function` `GO:0003824 catalytic activity` `GO:0008233 peptidase activity` `GO:0016787 hydrolase activity`	/
ENSDARG00000097372	si:ch211-139d20.3	64.0128	-4.67938	0.000109104	0.017691	16.2701	-0.20777	0.859537	0.987904	0	0.993241	0	114.971	3.69692	264.416	14.7215	1.88698	25.6535	50.9619	0	4.39648	NA	/	/
ENSDARG00000102138	foxa1	282.195	-6.48312	6.39251e-08	0.000153792	27.231	-0.178279	0.878633	0.989941	0	0.993241	0	50.903	335.681	1305.59	19.3219	11.3219	42.145	1.78814	0	88.8089	30541	`GO:0071704 organic substance metabolic process` `GO:0006355 regulation of transcription	/
ENSDARG00000074828	RHOBTB2	129.35	-4.27503	0.000254578	0.0306649	366.895	0.148545	0.888456	0.991521	2.03609	3.97297	0	43.0043	2.95754	724.132	52.4452	505.71	621.181	125.17	888.95	7.91367	NA	/	/
ENSDARG00000088069	CR759879.1	81.172	-3.97689	0.000122105	0.0195694	164.176	-0.107484	0.925213	0.995871	2.03609	2.97972	10.1962	77.2322	255.088	139.5	10.121	414.191	38.4802	370.144	0	152.118	572297	/	/
ENSDARG00000051921	slc30a5	174.389	-3.3683	0.000375654	0.039577	165.26	-0.0941931	0.929871	0.995893	31.5595	22.8446	6.79746	512.541	228.47	244.125	370.797	16.0393	86.1224	6.25848	106.108	406.235	436594	`GO:0046915 transition metal ion transmembrane transporter activity` `GO:0055069 zinc ion homeostasis` `GO:0032844 regulation of homeostatic process` `GO:0065008 regulation of biological quality` `GO:0031224 intrinsic component of membrane` `GO:0012505 endomembrane system` `GO:0022891 substrate-specific transmembrane transporter activity` `GO:0072511 divalent inorganic cation transport` `GO:00512…	/
ENSDARG00000073716	cpxm1a	98.161	-5.00128	2.72351e-05	0.00804058	207.93	-0.0718848	0.94373	0.997239	0	2.97972	0	183.426	368.953	33.6068	241.064	2.83047	359.149	190.437	278.239	175.859	564830	`GO:0071704 organic substance metabolic process` `GO:0043169 cation binding` `GO:0044238 primary metabolic process` `GO:0005615 extracellular space` `GO:0008235 metalloexopeptidase activity` `GO:0008152 metabolic process` `GO:0019538 protein metabolic process` `GO:0003674 molecular_function` `GO:0043170 macromolecule metabolic process` `GO:0008270 zinc ion binding` `GO:0004180 carboxypeptidase ac…	/
ENSDARG00000079972	nfatc2b	143.296	4.06103	0.000447324	0.0430147	1047.38	-0.0323419	0.965532	0.999332	782.878	65.5539	1.69937	0.877638	8.13323	0.634091	989.098	1281.26	831.906	1318.75	1473.72	389.528	571865	/	dre04218,Cellular senescence dre04010,MAPK signaling pathway dre04933,AGE-RAGE signaling pathway in diabetic complications dre04310,Wnt signaling pathway
ENSDARG00000092950	BX294379.1	39.6019	-3.93919	0.000413968	0.0412771	38.8035	-0.041144	0.969928	0.999497	0	0	0	1.75528	48.7994	187.057	3.68036	14.1523	96.2006	88.5128	15.3267	14.948	NA	/	/
ENSDARG00000043898	timm10b	1445.51	3.81639	0.000438605	0.0426639	341.26	-0.00926909	0.992072	0.999608	65.155	1341.87	7006.49	64.9452	128.653	65.9454	702.949	278.329	38.4802	590.979	175.668	261.151	550527	`GO:0031970 organelle envelope lumen` `GO:0043169 cation binding` `GO:0031975 envelope` `GO:0051234 establishment of localization` `GO:0043229 intracellular organelle` `GO:0005758 mitochondrial intermembrane space` `GO:0044422 organelle part` `GO:0031966 mitochondrial membrane` `GO:0043231 intracellular membrane-bounded organelle` `GO:0015833 peptide transport` `GO:0070013 intracellular organelle…	/
ENSDARG00000019096	myl7	202.157	-6.23321	6.39733e-08	0.000153792	4.17157	0.295846	0.776254	NA	1.01805	1.98648	0	107.072	865.08	237.784	0	16.9828	0	8.04662	0	0	30592	`GO:0051239 regulation of multicellular organismal process` `GO:0060038 cardiac muscle cell proliferation` `GO:0055007 cardiac muscle cell differentiation` `GO:0003015 heart process` `GO:0032989 cellular component morphogenesis` `GO:0043169 cation binding` `GO:0048518 positive regulation of biological process` `GO:0055004 atrial cardiac myofibril assembly` `GO:0040007 growth` `GO:0042692 muscle c…	dre04810,Regulation of actin cytoskeleton dre04510,Focal adhesion
ENSDARG00000002576	cabp5a	109.079	-6.18181	3.71893e-07	0.000481401	0	NA	NA	NA	1.01805	0	0	141.3	154.531	357.627	NA	NA	NA	NA	NA	NA	393671	`GO:0043169 cation binding` `GO:0003674 molecular_function` `GO:0043167 ion binding` `GO:0005509 calcium ion binding` `GO:0005488 binding` `GO:0046872 metal ion binding`	/
ENSDARG00000079858	tmem163a	513.734	5.55319	4.0847e-07	0.000490981	34.8045	2.30818	NA	NA	8.14438	967.417	2093.62	6.14347	5.17569	1.90227	206.1	0	1.83239	0.894069	0	0	564964	`GO:0031224 intrinsic component of membrane` `GO:0044425 membrane part` `GO:0016020 membrane` `GO:0005575 cellular_component` `GO:0016021 integral component of membrane`	/
ENSDARG00000074216	COLQ	75.9274	5.41222	1.83735e-06	0.00147233	0	NA	NA	NA	182.23	9.93241	263.402	0	0	0	NA	NA	NA	NA	NA	NA	100003644	/	/
ENSDARG00000096315	FP236454.2	248.971	3.98618	2.31499e-06	0.00177076	7.23745	-1.12065	0.101449	NA	366.497	1127.33	0	0	0	0	0	0	0	0	8.25285	35.1718	NA	/	/
ENSDARG00000069566	mucms1	69.5836	5.35337	2.56695e-06	0.00187811	3.51468	1.08795	0.176786	NA	10.1805	237.385	169.937	0	0	0	3.68036	0	17.4077	0	0	0	799643	/	/
ENSDARG00000059695	dusp28	78.5746	-5.7353	2.79312e-06	0.00195844	0	NA	NA	NA	0	0.993241	0	84.2533	124.956	261.245	NA	NA	NA	NA	NA	NA	100005205	`GO:0071704 organic substance metabolic process` `GO:0016788 hydrolase activity	/
ENSDARG00000069459	si:dkey-6n21.13	64.8506	5.24914	3.88289e-06	0.00242005	66.7058	1.47197	NA	NA	311.522	60.5877	16.9937	0	0	0	372.637	0	0	20.5636	0	7.03437	100002719	`GO:0007154 cell communication` `GO:0007186 G-protein coupled receptor signaling pathway` `GO:0031224 intrinsic component of membrane` `GO:0004888 transmembrane signaling receptor activity` `GO:0044425 membrane part` `GO:0060089 molecular transducer activity` `GO:0016020 membrane` `GO:0004871 signal transducer activity` `GO:0003674 molecular_function` `GO:0050794 regulation of cellular process` `…	/
ENSDARG00000028485	cabp5b	228.695	4.92259	5.37862e-06	0.00323255	3.41123	-0.477463	0.636334	NA	207.682	290.027	859.879	0	4.43631	10.1455	0	0	4.58098	3.57627	0	12.3101	553766	`GO:0043169 cation binding` `GO:0003674 molecular_function` `GO:0043167 ion binding` `GO:0005509 calcium ion binding` `GO:0005488 binding` `GO:0046872 metal ion binding`	/
ENSDARG00000063150	nrxn2b	197.501	-4.88402	7.85643e-06	0.00360791	12.4313	-0.610213	0.565434	NA	5.09023	5.95945	1.69937	779.343	20.7028	372.211	0.920091	0	14.6591	59.0085	0	0	NA	/	/
ENSDARG00000086969	CR774179.1	75.0167	4.81934	7.93278e-06	0.00360791	10.4284	1.81378	0.0282034	NA	356.316	90.385	3.39873	0	0	0	57.0456	0.943488	4.58098	0	0	0	NA	/	/
ENSDARG00000070710	prss60.3	121.471	-4.65311	1.10904e-05	0.00466574	0	NA	NA	NA	0	0	0	5.26583	690.585	32.9727	NA	NA	NA	NA	NA	NA	335152	`GO:0071704 organic substance metabolic process` `GO:0017171 serine hydrolase activity` `GO:0001871 pattern binding` `GO:0044238 primary metabolic process` `GO:0004175 endopeptidase activity` `GO:0030246 carbohydrate binding` `GO:0060089 molecular transducer activity` `GO:0008152 metabolic process` `GO:0005044 scavenger receptor activity` `GO:0019538 protein metabolic process` `GO:0006955 immune …	/
ENSDARG00000098699	si:ch211-11c3.9	126.405	5.02824	1.29782e-05	0.00532678	9.00892	0.734748	0.522332	NA	677.001	64.5607	13.5949	0	0.739385	2.53636	16.5616	7.54791	13.7429	0.894069	11.7898	3.51718	101885277	/	/
ENSDARG00000020224	ERGIC2	157.922	3.72986	1.34974e-05	0.00540796	0	NA	NA	NA	855.159	92.3715	0	0	0	0	NA	NA	NA	NA	NA	NA	557041	`GO:0031224 intrinsic component of membrane` `GO:0044425 membrane part` `GO:0016020 membrane` `GO:0005575 cellular_component` `GO:0016021 integral component of membrane`	/
ENSDARG00000102160	si:dkeyp-61b2.1	77.583	4.48517	1.51387e-05	0.0059245	11.8952	-1.65204	0.100014	NA	48.8663	1.98648	414.645	0	0	0	1.84018	0	0.916196	1.78814	0	66.8265	100330331	`GO:0031224 intrinsic component of membrane` `GO:0044425 membrane part` `GO:0016020 membrane` `GO:0005575 cellular_component` `GO:0016021 integral component of membrane`	/
ENSDARG00000088503	BX682234.2	57.0519	5.02688	1.59392e-05	0.00609604	19.7101	-0.915243	NA	NA	33.5955	97.3377	209.022	0.877638	1.47877	0	0	0	10.0782	108.182	0	0	NA	/	/
ENSDARG00000036426	CDA	105.349	4.94007	1.8392e-05	0.00647108	0	NA	NA	NA	528.366	81.4458	18.693	0	2.95754	0.634091	NA	NA	NA	NA	NA	NA	492517	`GO:0071704 organic substance metabolic process` `GO:0043169 cation binding` `GO:0019439 aromatic compound catabolic process` `GO:0009056 catabolic process` `GO:0055086 nucleobase-containing small molecule metabolic process` `GO:0019239 deaminase activity` `GO:0044237 cellular metabolic process` `GO:0016814 hydrolase activity	/
ENSDARG00000068934	cyp1b1	143.303	-4.83004	2.2656e-05	0.0071935	6.43616	-0.307607	0.767578	NA	0	0.993241	0	105.317	1.47877	752.032	0	11.3219	0.916196	0	0	26.3789	100150054	`GO:0071704 organic substance metabolic process` `GO:0005506 iron ion binding` `GO:0043169 cation binding` `GO:0004497 monooxygenase activity` `GO:1901615 organic hydroxy compound metabolic process` `GO:0006629 lipid metabolic process` `GO:0065008 regulation of biological quality` `GO:0012505 endomembrane system` `GO:0044237 cellular metabolic process` `GO:0070887 cellular response to chemical st…	dre00980,Metabolism of xenobiotics by cytochrome P450 dre00140,Steroid hormone biosynthesis dre00380,Tryptophan metabolism
ENSDARG00000077275	crispld1a	56.2636	-4.9689	2.31172e-05	0.007204	13.5748	-0.993348	NA	NA	0	0	0	47.3925	25.1391	265.05	0	0	3.66478	77.784	0	0	100149104	`GO:0005576 extracellular region` `GO:0005575 cellular_component`	/
ENSDARG00000095804	CT027631.1	163.151	3.42032	2.51066e-05	0.00754454	13.2201	-0.00257649	0.998252	NA	0	35.7567	943.148	0	0	0	30.363	0	9.16196	1.78814	35.3694	2.63789	NA	/	/
ENSDARG00000056594	irx1b	106.325	-4.35454	2.80325e-05	0.00808841	86.346	-0.687741	NA	NA	0	0	0	523.072	0.739385	114.136	0	101.897	0	0	416.18	0	114430	`GO:0071704 organic substance metabolic process` `GO:0006355 regulation of transcription	/
ENSDARG00000080199	SNORD83	128.957	3.60354	2.88391e-05	0.00808841	0	NA	NA	NA	95.6964	0	678.047	0	0	0	NA	NA	NA	NA	NA	NA	NA	/	/
ENSDARG00000078839	LRRTM4	56.8212	-5.08792	3.60425e-05	0.00933113	3.57627	-1.09221	0.168783	NA	0	0.993241	0	68.4558	236.603	34.875	0	0	0	21.4576	0	0	563710	/	/
ENSDARG00000097830	CR848825.1	117.497	3.58018	3.75274e-05	0.00942554	3.98638	-1.09777	0.15662	NA	0	86.412	618.569	0	0	0	0	0	0	10.7288	0	13.1894	NA	/	/
ENSDARG00000102536	zgc:174646	273.917	4.62336	4.2471e-05	0.0102105	20.8944	1.21204	NA	NA	8.14438	257.25	1367.99	7.89874	2.21815	0	0	104.727	0.916196	3.57627	4.71592	11.4309	NA	/	/
ENSDARG00000069018	cyp7a1	92.6826	-4.86145	4.33992e-05	0.0102862	0	NA	NA	NA	0	0.993241	0	60.557	489.473	5.07273	NA	NA	NA	NA	NA	NA	394148	`GO:0071704 organic substance metabolic process` `GO:0016127 sterol catabolic process` `GO:0009746 response to hexose` `GO:0046394 carboxylic acid biosynthetic process` `GO:0005506 iron ion binding` `GO:0043169 cation binding` `GO:0009056 catabolic process` `GO:0016125 sterol metabolic process` `GO:0004497 monooxygenase activity` `GO:1901615 organic hydroxy compound metabolic process` `GO:0006629…	dre00120,Primary bile acid biosynthesis dre00140,Steroid hormone biosynthesis dre03320,PPAR signaling pathway dre01100,Metabolic pathways
ENSDARG00000099621	si:ch211-69b22.5	229.856	4.6201	4.74495e-05	0.0107955	32.8314	0.599068	NA	NA	3.05414	101.311	1264.33	5.26583	0.739385	4.43863	0	0	148.424	47.3856	1.17898	0	108192171	/	/
ENSDARG00000074376	mdga1	39.8472	4.5563	5.18788e-05	0.0113379	4.51153	-0.583767	0.553352	NA	5.09023	96.3444	137.649	0	0	0	0	4.71744	0	22.3517	0	0	569180	/	/
ENSDARG00000097694	CU137681.5	55.4849	4.22663	5.3626e-05	0.0115695	4.01614	-0.0862813	0.940039	NA	3.05414	18.8716	310.984	0	0	0	0	3.77395	7.32957	2.68221	9.43183	0.879296	NA	/	/
ENSDARG00000075619	cenpo	119.919	-4.72906	6.34256e-05	0.0130864	404.411	2.27858	NA	NA	0	1.98648	0	7.89874	45.1025	664.527	38.6438	2141.72	53.1394	126.064	66.0228	0.879296	100126022	`GO:0000776 kinetochore` `GO:0065004 protein-DNA complex assembly` `GO:0043229 intracellular organelle` `GO:0071840 cellular component organization or biogenesis` `GO:0043232 intracellular non-membrane-bounded organelle` `GO:0044422 organelle part` `GO:0016043 cellular component organization` `GO:0032991 macromolecular complex` `GO:0000775 chromosome	/
ENSDARG00000092931	si:ch211-114c12.5	37.4823	4.51313	6.37557e-05	0.0130864	1.68003	0.762175	0.425527	NA	7.12633	54.6283	163.139	0	0	0	9.20091	0	0	0	0	0.879296	565476	/	/
ENSDARG00000008010	zgc:194189	99.927	4.17846	6.60698e-05	0.0133955	0	NA	NA	NA	118.093	480.729	0	0	0.739385	0	NA	NA	NA	NA	NA	NA	100004081	`GO:0071704 organic substance metabolic process` `GO:0006355 regulation of transcription	/
ENSDARG00000016138	nme6	79.7869	-4.2062	6.92151e-05	0.013703	10.2525	0.834994	0.472673	NA	0	0	0	435.309	42.1449	1.26818	8.28082	5.66093	32.9831	13.411	1.17898	0	58120	`GO:0071704 organic substance metabolic process` `GO:0005524 ATP binding` `GO:0016740 transferase activity` `GO:0009259 ribonucleotide metabolic process` `GO:0036094 small molecule binding` `GO:0090407 organophosphate biosynthetic process` `GO:0009165 nucleotide biosynthetic process` `GO:0043169 cation binding` `GO:0016776 phosphotransferase activity	dre00240,Pyrimidine metabolism dre00230,Purine metabolism dre01100,Metabolic pathways
ENSDARG00000003411	foxa2	196.924	-4.56107	7.29918e-05	0.0141185	3.17959	-0.461125	0.653964	NA	7.12633	2.97972	0	5.26583	655.095	511.077	0	0	4.58098	5.36441	8.25285	0.879296	30126	`GO:0071704 organic substance metabolic process` `GO:0032291 axon ensheathment in central nervous system` `GO:0042063 gliogenesis` `GO:0042552 myelination` `GO:0009792 embryo development ending in birth or egg hatching` `GO:0032989 cellular component morphogenesis` `GO:0006355 regulation of transcription	/
ENSDARG00000045634	lmod2a	48.1109	4.18255	7.81543e-05	0.0146131	1.87238	0.791135	0.400566	NA	241.277	45.6891	1.69937	0	0	0	0.920091	9.43488	0	0	0	0.879296	447877	`GO:0030833 regulation of actin filament polymerization` `GO:0007015 actin filament organization` `GO:1902589 single-organism organelle organization` `GO:0033043 regulation of organelle organization` `GO:0051694 pointed-end actin filament capping` `GO:0065008 regulation of biological quality` `GO:0022411 cellular component disassembly` `GO:0048523 negative regulation of cellular process` `GO:0031…	/
ENSDARG00000096449	si:ch211-194e1.7	74.3352	3.69829	8.08866e-05	0.0149578	0	NA	NA	NA	164.924	281.087	0	0	0	0	NA	NA	NA	NA	NA	NA	565044	`GO:0005524 ATP binding` `GO:0036094 small molecule binding` `GO:0032559 adenyl ribonucleotide binding` `GO:1901363 heterocyclic compound binding` `GO:0000166 nucleotide binding` `GO:0032553 ribonucleotide binding` `GO:0097159 organic cyclic compound binding` `GO:0003674 molecular_function` `GO:0043167 ion binding` `GO:0097367 carbohydrate derivative binding` `GO:0043168 anion binding` `GO:003563…	/
ENSDARG00000099648	CABZ01102047.1	99.5423	3.37927	8.24289e-05	0.0150075	0	NA	NA	NA	0	34.7635	562.49	0	0	0	NA	NA	NA	NA	NA	NA	NA	/	/
ENSDARG00000005176	zgc:101040	150.284	-3.43952	8.29388e-05	0.0150075	106.837	1.04083	NA	NA	0	0	0	64.0676	0	837.634	0	0	515.818	57.2204	49.5171	18.4652	445194	`GO:0016740 transferase activity` `GO:0016746 transferase activity	dre00983,Drug metabolism - other enzymes dre00232,Caffeine metabolism dre01100,Metabolic pathways
ENSDARG00000080690	SNORA63	124.221	4.19007	9.97521e-05	0.0174857	29.589	-1.5844	NA	NA	30.5414	0.993241	712.034	1.75528	0	0	0	0	15.5753	149.309	8.25285	4.39648	NA	/	/
ENSDARG00000027599	fam221a	103.12	3.92388	0.000101591	0.0175602	0	NA	NA	NA	0	60.5877	557.392	0	0.739385	0	NA	NA	NA	NA	NA	NA	541338	`GO:0005575 cellular_component`	/
ENSDARG00000095034	zgc:162928	96.1875	3.31017	0.000102264	0.0175602	10.8446	0.220915	0.848039	NA	0	24.831	552.294	0	0	0	38.6438	0	0	19.6695	2.35796	4.39648	557144	`GO:0005575 cellular_component`	/
ENSDARG00000044815	serinc4	57.7812	-4.72278	0.000108016	0.017691	24.4521	0.63952	NA	NA	0	0.993241	0	118.481	5.91508	221.298	0	0	108.111	0.894069	34.1904	3.51718	570112	/	/
ENSDARG00000027687	tmem230a	128.261	-4.34042	0.00010825	0.017691	32.2359	1.37995	NA	NA	11.1985	0.993241	0	251.005	104.993	401.379	0	193.415	0	0	0	0	445502	`GO:0031224 intrinsic component of membrane` `GO:0044425 membrane part` `GO:0016020 membrane` `GO:0003674 molecular_function` `GO:0005575 cellular_component` `GO:0016021 integral component of membrane` `GO:0008150 biological_process`	/
ENSDARG00000076332	si:ch211-159i8.4	70.5696	3.48212	0.000137549	0.0210282	146.398	1.87011	NA	NA	52.9384	370.479	0	0	0	0	16.5616	5.66093	799.839	56.3263	0	0	792773	`GO:0032990 cell part morphogenesis` `GO:0061564 axon development` `GO:0032989 cellular component morphogenesis` `GO:0030182 neuron differentiation` `GO:0048699 generation of neurons` `GO:0048731 system development` `GO:0005615 extracellular space` `GO:0022008 neurogenesis` `GO:0071840 cellular component organization or biogenesis` `GO:0000902 cell morphogenesis` `GO:0044763 single-organism cellu…	/
ENSDARG00000086839	BX324216.1	105.232	3.72082	0.000138705	0.0210282	2.34808	-1.06536	0.22283	NA	0	23.8378	606.674	0.877638	0	0	0	0	0	0	3.53694	10.5516	NA	/	/
ENSDARG00000100520	CR383669.3	223.366	3.65535	0.000150683	0.0224398	12.7212	1.09009	0.345805	NA	330.865	428.087	520.006	21.941	35.4905	3.80454	36.8036	0	24.7373	7.15255	2.35796	5.27578	NA	/	/
ENSDARG00000012021	kdsr	413.825	-3.41163	0.000156993	0.0227749	1002.67	1.83597	NA	NA	57.0106	59.5945	32.288	1435.82	501.303	396.941	138.934	162.28	4796.29	544.488	163.878	210.152	394114	`GO:0071704 organic substance metabolic process` `GO:0097164 ammonium ion metabolic process` `GO:0006629 lipid metabolic process` `GO:0031224 intrinsic component of membrane` `GO:0012505 endomembrane system` `GO:0044237 cellular metabolic process` `GO:0044238 primary metabolic process` `GO:0044425 membrane part` `GO:0043229 intracellular organelle` `GO:0042180 cellular ketone metabolic process` `…	dre00600,Sphingolipid metabolism dre01100,Metabolic pathways
ENSDARG00000055479	mmp20b	68.7129	4.09451	0.000165683	0.0238301	12.5213	1.13222	NA	NA	221.934	189.709	0	0	0	0.634091	0	0	75.1281	0	0	0	100537445	`GO:0071704 organic substance metabolic process` `GO:0043169 cation binding` `GO:0004222 metalloendopeptidase activity` `GO:0044238 primary metabolic process` `GO:0004175 endopeptidase activity` `GO:0008152 metabolic process` `GO:0019538 protein metabolic process` `GO:0003674 molecular_function` `GO:0043170 macromolecule metabolic process` `GO:0008270 zinc ion binding` `GO:0043167 ion binding` `G…	/
ENSDARG00000104823	znf648	78.2265	3.27046	0.000169451	0.0241655	2.57745	0.349485	0.734707	NA	0	25.8243	443.535	0	0	0	0	0	10.9944	4.47034	0	0	101886793	`GO:0043169 cation binding` `GO:1901363 heterocyclic compound binding` `GO:0097159 organic cyclic compound binding` `GO:0003674 molecular_function` `GO:0043167 ion binding` `GO:0003676 nucleic acid binding` `GO:0005488 binding` `GO:0046872 metal ion binding`	/
ENSDARG00000070423	zgc:153157	163.932	3.75843	0.000172824	0.0244393	0	NA	NA	NA	0	84.4255	897.265	0	0	1.90227	NA	NA	NA	NA	NA	NA	751674	`GO:0031224 intrinsic component of membrane` `GO:0044425 membrane part` `GO:0016020 membrane` `GO:0003674 molecular_function` `GO:0005575 cellular_component` `GO:0016021 integral component of membrane` `GO:0008150 biological_process`	/
ENSDARG00000094790	pimr80	243.489	-4.14427	0.000179863	0.0248094	9.09373	-0.0757676	0.948667	NA	6.10828	0	0	57.9241	4.43631	1392.46	0	6.60442	19.2401	16.9873	1.17898	10.5516	NA	/	/
ENSDARG00000104104	snoMBII-202	53.5527	-4.09686	0.000182898	0.0250228	5.73464	0.896012	0.38143	NA	0	0	0	1.75528	39.9268	279.634	0	0.943488	29.3183	1.78814	2.35796	0	NA	/	/
ENSDARG00000070429	ERG28	58.9561	-4.49951	0.000186403	0.0252438	31.9773	1.21182	NA	NA	0	0.993241	0	3.51055	288.36	60.8727	5.52055	160.393	0.916196	25.0339	0	0	NA	/	/
ENSDARG00000103345	CGA	62.5646	3.42957	0.000194087	0.0253186	0	NA	NA	NA	323.739	51.6486	0	0	0	0	NA	NA	NA	NA	NA	NA	110438068	/	/
ENSDARG00000045139	ca7	58.4312	3.47818	0.00020269	0.0262374	0	NA	NA	NA	80.4257	270.162	0	0	0	0	NA	NA	NA	NA	NA	NA	564201	`GO:0043169 cation binding` `GO:0044237 cellular metabolic process` `GO:0008152 metabolic process` `GO:0044763 single-organism cellular process` `GO:0003674 molecular_function` `GO:0008270 zinc ion binding` `GO:0043167 ion binding` `GO:0003824 catalytic activity` `GO:0004089 carbonate dehydratase activity` `GO:0046914 transition metal ion binding` `GO:0006730 one-carbon metabolic process` `GO:001…	dre00910,Nitrogen metabolism
ENSDARG00000077817	cxxc4	52.8265	-4.50551	0.000206786	0.0265633	22.8987	1.51189	NA	NA	0	0.993241	0	71.9663	239.561	4.43863	0	0	136.513	0	0	0.879296	100006754	`GO:0043169 cation binding` `GO:1901363 heterocyclic compound binding` `GO:0097159 organic cyclic compound binding` `GO:0003674 molecular_function` `GO:0008270 zinc ion binding` `GO:0043167 ion binding` `GO:0046914 transition metal ion binding` `GO:0003677 DNA binding` `GO:0003676 nucleic acid binding` `GO:0005488 binding` `GO:0046872 metal ion binding`	dre04310,Wnt signaling pathway
ENSDARG00000105302	lrrn2	63.2013	-3.85585	0.000214248	0.0273133	12.5035	-1.50775	0.0355361	NA	0	0	0	0.877638	20.7028	357.627	0	0	0	16.9873	0	58.0335	NA	/	/
ENSDARG00000053520	CABZ01079984.1	58.2649	-4.44302	0.000215906	0.0273177	0	NA	NA	NA	0	0.993241	0	301.908	42.8843	3.80454	NA	NA	NA	NA	NA	NA	100006770	/	/
ENSDARG00000042873	slc25a27	85.945	-4.24951	0.000254002	0.0306649	5.75078	-0.238403	0.837816	NA	2.03609	4.96621	0	93.0297	15.5271	400.111	0.920091	9.43488	3.66478	13.411	7.07387	0	393312	`GO:0016788 hydrolase activity	/
ENSDARG00000032206	cthl	77.8402	3.72019	0.000254422	0.0306649	11.7719	-1.13218	NA	NA	19.3429	446.959	0	0	0.739385	0	0	0	0	70.6314	0	0	445818	`GO:0071704 organic substance metabolic process` `GO:0016740 transferase activity` `GO:0046394 carboxylic acid biosynthetic process` `GO:0006520 cellular amino acid metabolic process` `GO:0036094 small molecule binding` `GO:0030170 pyridoxal phosphate binding` `GO:0006082 organic acid metabolic process` `GO:0009069 serine family amino acid metabolic process` `GO:0044283 small molecule biosyntheti…	/
ENSDARG00000074210	zgc:110286	66.2831	3.20456	0.000267337	0.0314598	7.93668	1.03906	0.161378	NA	0	23.8378	373.861	0	0	0	0	0	46.726	0.894069	0	0	550265	`GO:0007154 cell communication` `GO:0036094 small molecule binding` `GO:1901363 heterocyclic compound binding` `GO:0000166 nucleotide binding` `GO:0032553 ribonucleotide binding` `GO:0097159 organic cyclic compound binding` `GO:0003674 molecular_function` `GO:0050794 regulation of cellular process` `GO:0043167 ion binding` `GO:0051716 cellular response to stimulus` `GO:0032561 guanyl ribonucleoti…	/
ENSDARG00000017927	cx36.7	55.3141	3.37134	0.000276156	0.0322206	41.9458	3.14838	NA	NA	110.967	0	220.918	0	0	0	0.920091	244.364	5.49718	0.894069	0	0	100005880	`GO:0022803 passive transmembrane transporter activity` `GO:0055007 cardiac muscle cell differentiation` `GO:0007154 cell communication` `GO:0044459 plasma membrane part` `GO:0032989 cellular component morphogenesis` `GO:0005243 gap junction channel activity` `GO:0042692 muscle cell differentiation` `GO:1902589 single-organism organelle organization` `GO:0048731 system development` `GO:0031224 in…	/
ENSDARG00000028098	fut9d	67.8266	3.81061	0.000286732	0.0325786	5.5019	-1.11139	0.124721	NA	370.569	35.7567	0	0	0	0.634091	0	0	0	0	33.0114	0	503885	`GO:0043413 macromolecule glycosylation` `GO:0071704 organic substance metabolic process` `GO:0016740 transferase activity` `GO:0000139 Golgi membrane` `GO:0006486 protein glycosylation` `GO:0031224 intrinsic component of membrane` `GO:0008417 fucosyltransferase activity` `GO:0012505 endomembrane system` `GO:0044237 cellular metabolic process` `GO:0044238 primary metabolic process` `GO:0044425 me…	/
ENSDARG00000058601	gdap1	80.9213	-4.16795	0.000287108	0.0325786	44.115	1.0622	NA	NA	1.01805	6.95269	0	298.397	144.919	34.2409	0.920091	0	223.552	39.339	0	0.879296	553702	`GO:0071704 organic substance metabolic process` `GO:0016740 transferase activity` `GO:0006575 cellular modified amino acid metabolic process` `GO:0031224 intrinsic component of membrane` `GO:0044237 cellular metabolic process` `GO:0044425 membrane part` `GO:0008152 metabolic process` `GO:0016020 membrane` `GO:0003674 molecular_function` `GO:0006518 peptide metabolic process` `GO:0034641 cellular…	/
ENSDARG00000033411	cabp1b	54.0763	4.12593	0.00028846	0.0325786	0	NA	NA	NA	130.31	38.7364	149.544	4.38819	1.47877	0	NA	NA	NA	NA	NA	NA	436687	`GO:0043169 cation binding` `GO:0003674 molecular_function` `GO:0043167 ion binding` `GO:0005509 calcium ion binding` `GO:0005488 binding` `GO:0046872 metal ion binding`	/
ENSDARG00000077261	lmod1b	158.339	3.95787	0.000291398	0.032691	0	NA	NA	NA	0	147	798.702	0	3.69692	0.634091	NA	NA	NA	NA	NA	NA	795335	`GO:0030833 regulation of actin filament polymerization` `GO:0007015 actin filament organization` `GO:0032989 cellular component morphogenesis` `GO:0042692 muscle cell differentiation` `GO:1902589 single-organism organelle organization` `GO:0033043 regulation of organelle organization` `GO:0051694 pointed-end actin filament capping` `GO:0065008 regulation of biological quality` `GO:0022411 cellul…	/
ENSDARG00000059075	nip7	30.0125	-4.28773	0.000301214	0.0335684	158.876	0.975955	NA	NA	0	0	0	121.114	17.7452	41.2159	31.2831	632.137	20.1563	34.8687	58.9489	175.859	553616	`GO:0042255 ribosome assembly` `GO:0042254 ribosome biogenesis` `GO:0022613 ribonucleoprotein complex biogenesis` `GO:1901363 heterocyclic compound binding` `GO:0043229 intracellular organelle` `GO:0071840 cellular component organization or biogenesis` `GO:0043232 intracellular non-membrane-bounded organelle` `GO:0005730 nucleolus` `GO:0044422 organelle part` `GO:0043231 intracellular membrane-bo…	/
ENSDARG00000102193	irf4l	65.0764	3.1161	0.000328492	0.035435	0	NA	NA	NA	0	14.8986	375.56	0	0	0	NA	NA	NA	NA	NA	NA	NA	/	/
ENSDARG00000079556	C2CD4C	87.7093	-3.26741	0.000342205	0.0364469	3.53694	-1.09119	0.170522	NA	0	0	0	488.844	0	37.4113	0	0	0	0	21.2216	0	NA	/	/
ENSDARG00000091368	AL954327.1	48.4568	3.31967	0.000389655	0.0403313	0	NA	NA	NA	233.133	57.608	0	0	0	0	NA	NA	NA	NA	NA	NA	567978	/	/
ENSDARG00000104027	si:ch211-207b24.4	49.4007	3.26302	0.000417807	0.0412771	0	NA	NA	NA	0	75.4864	220.918	0	0	0	NA	NA	NA	NA	NA	NA	795632	/	/
ENSDARG00000014138	acot8	439.262	4.05442	0.000419443	0.0412771	164.298	-3.19714	NA	NA	764.553	18.8716	1816.62	0.877638	34.0117	0.634091	2.76027	16.9828	0	7.15255	29.4745	929.416	450052	`GO:0071704 organic substance metabolic process` `GO:0016788 hydrolase activity	dre04146,Peroxisome dre00120,Primary bile acid biosynthesis dre01100,Metabolic pathways
ENSDARG00000103344	CR407594.2	43.4302	4.13412	0.000472303	0.0446512	6.75546	0.0123246	0.991528	NA	12.2166	49.6621	195.427	0	0.739385	2.53636	11.0411	7.54791	1.83239	8.94069	5.89489	5.27578	NA	/	/
ENSDARG00000097869	si:dkey-1m11.6	47.4901	3.74194	0.000533895	0.0493648	0	NA	NA	NA	162.888	121.175	0	0.877638	0	0	NA	NA	NA	NA	NA	NA	NA	/	/
ENSDARG00000104955	BX294178.2	22.7184	3.87897	0.000539045	0.0495685	5.75217	0.271698	0.794885	NA	18.3248	10.9257	107.06	0	0	0	0	0	22.9049	10.7288	0	0.879296	NA	/	/
ENSDARG00000055453	pimr69	64.8686	3.4755	0.000546577	0.0497179	0	NA	NA	NA	0	12.9121	375.56	0	0.739385	0	NA	NA	NA	NA	NA	NA	NA	/	/
